# Supplementary material for: Sub-50 nm perovskite-type tantalum-based oxynitride single crystals with enhanced photoactivity for water splitting
Source: Nat Commun. 2023 Dec 5;14:8030. doi: 10.1038/s41467-023-43838-3 (PMC10696056; doi:10.1038/s41467-023-43838-3)
Supplement: Supplementary file 3 — Source Data [file 41467_2023_43838_MOESM3_ESM.xlsx]

## Sheet: Fig. 1a
2Theta/Degree	Intensity/a.u.
10	176
10.01	181
10.02	173
10.03	171
10.04	186
10.05	182
10.06	208
10.07	176
10.08	161
10.09	183
10.1	176
10.11	185
10.12	175
10.13	181
10.14	170
10.15	158
10.16	177
10.17	191
10.18	182
10.19	189
10.2	198
10.21	203
10.22	188
10.23	179
10.24	190
10.25	166
10.26	179
10.27	180
10.28	184
10.29	202
10.3	181
10.31	169
10.32	154
10.33	174
10.34	193
10.35	200
10.36	209
10.37	173
10.38	166
10.39	193
10.4	203
10.41	183
10.42	174
10.43	177
10.44	179
10.45	182
10.46	181
10.47	184
10.48	182
10.49	184
10.5	167
10.51	181
10.52	176
10.53	185
10.54	174
10.55	179
10.56	170
10.57	180
10.58	178
10.59	182
10.6	192
10.61	180
10.62	187
10.63	167
10.64	162
10.65	174
10.66	179
10.67	172
10.68	170
10.69	184
10.7	182
10.71	183
10.72	181
10.73	190
10.74	172
10.75	176
10.76	167
10.77	174
10.78	168
10.79	177
10.8	201
10.81	197
10.82	206
10.83	176
10.84	164
10.85	179
10.86	189
10.87	196
10.88	170
10.89	182
10.9	204
10.91	192
10.92	180
10.93	173
10.94	181
10.95	162
10.96	164
10.97	187
10.98	194
10.99	174
11	158
11.01	173
11.02	178
11.03	180
11.04	159
11.05	169
11.06	188
11.07	189
11.08	170
11.09	177
11.1	163
11.11	178
11.12	172
11.13	171
11.14	176
11.15	154
11.16	164
11.17	181
11.18	182
11.19	192
11.2	185
11.21	198
11.22	217
11.23	198
11.24	205
11.25	193
11.26	176
11.27	189
11.28	169
11.29	182
11.3	199
11.31	160
11.32	177
11.33	178
11.34	175
11.35	181
11.36	188
11.37	169
11.38	174
11.39	195
11.4	189
11.41	187
11.42	170
11.43	162
11.44	183
11.45	188
11.46	188
11.47	191
11.48	165
11.49	169
11.5	189
11.51	190
11.52	205
11.53	185
11.54	178
11.55	196
11.56	194
11.57	189
11.58	173
11.59	179
11.6	179
11.61	198
11.62	200
11.63	188
11.64	182
11.65	181
11.66	175
11.67	155
11.68	152
11.69	165
11.7	182
11.71	180
11.72	185
11.73	179
11.74	185
11.75	180
11.76	177
11.77	195
11.78	203
11.79	189
11.8	189
11.81	184
11.82	172
11.83	164
11.84	172
11.85	167
11.86	173
11.87	192
11.88	181
11.89	186
11.9	192
11.91	190
11.92	184
11.93	168
11.94	146
11.95	158
11.96	167
11.97	162
11.98	164
11.99	164
12	157
12.01	185
12.02	168
12.03	166
12.04	177
12.05	192
12.06	178
12.07	180
12.08	172
12.09	167
12.1	170
12.11	158
12.12	159
12.13	167
12.14	174
12.15	165
12.16	166
12.17	178
12.18	184
12.19	195
12.2	181
12.21	187
12.22	187
12.23	193
12.24	186
12.25	174
12.26	169
12.27	166
12.28	172
12.29	187
12.3	189
12.31	202
12.32	190
12.33	182
12.34	199
12.35	186
12.36	191
12.37	178
12.38	177
12.39	169
12.4	163
12.41	146
12.42	155
12.43	182
12.44	179
12.45	182
12.46	179
12.47	178
12.48	183
12.49	177
12.5	180
12.51	196
12.52	178
12.53	167
12.54	201
12.55	212
12.56	185
12.57	176
12.58	180
12.59	201
12.6	184
12.61	177
12.62	184
12.63	187
12.64	191
12.65	172
12.66	171
12.67	201
12.68	193
12.69	195
12.7	199
12.71	185
12.72	188
12.73	187
12.74	186
12.75	195
12.76	186
12.77	179
12.78	165
12.79	189
12.8	193
12.81	181
12.82	165
12.83	159
12.84	176
12.85	172
12.86	169
12.87	163
12.88	182
12.89	189
12.9	189
12.91	181
12.92	175
12.93	169
12.94	172
12.95	172
12.96	176
12.97	175
12.98	169
12.99	179
13	184
13.01	194
13.02	174
13.03	164
13.04	189
13.05	182
13.06	185
13.07	169
13.08	190
13.09	200
13.1	197
13.11	186
13.12	180
13.13	178
13.14	177
13.15	191
13.16	193
13.17	182
13.18	172
13.19	182
13.2	179
13.21	187
13.22	184
13.23	167
13.24	175
13.25	189
13.26	205
13.27	197
13.28	180
13.29	187
13.3	179
13.31	176
13.32	178
13.33	181
13.34	185
13.35	200
13.36	193
13.37	174
13.38	176
13.39	183
13.4	184
13.41	181
13.42	180
13.43	189
13.44	180
13.45	178
13.46	213
13.47	192
13.48	183
13.49	198
13.5	197
13.51	179
13.52	185
13.53	187
13.54	184
13.55	182
13.56	179
13.57	161
13.58	156
13.59	171
13.6	183
13.61	173
13.62	161
13.63	181
13.64	184
13.65	185
13.66	204
13.67	178
13.68	171
13.69	164
13.7	186
13.71	180
13.72	164
13.73	159
13.74	176
13.75	180
13.76	175
13.77	169
13.78	174
13.79	179
13.8	180
13.81	183
13.82	162
13.83	150
13.84	174
13.85	195
13.86	194
13.87	175
13.88	179
13.89	189
13.9	187
13.91	172
13.92	165
13.93	192
13.94	191
13.95	190
13.96	180
13.97	167
13.98	178
13.99	186
14	194
14.01	188
14.02	179
14.03	167
14.04	156
14.05	167
14.06	188
14.07	200
14.08	182
14.09	166
14.1	175
14.11	175
14.12	168
14.13	177
14.14	167
14.15	172
14.16	182
14.17	174
14.18	182
14.19	177
14.2	177
14.21	183
14.22	176
14.23	167
14.24	168
14.25	185
14.26	190
14.27	177
14.28	172
14.29	182
14.3	181
14.31	179
14.32	173
14.33	174
14.34	188
14.35	188
14.36	196
14.37	204
14.38	184
14.39	176
14.4	196
14.41	194
14.42	184
14.43	191
14.44	184
14.45	177
14.46	189
14.47	184
14.48	173
14.49	183
14.5	186
14.51	174
14.52	164
14.53	174
14.54	191
14.55	187
14.56	181
14.57	175
14.58	182
14.59	186
14.6	187
14.61	190
14.62	191
14.63	192
14.64	192
14.65	181
14.66	172
14.67	174
14.68	193
14.69	173
14.7	168
14.71	174
14.72	170
14.73	169
14.74	170
14.75	189
14.76	202
14.77	190
14.78	175
14.79	173
14.8	181
14.81	182
14.82	183
14.83	189
14.84	201
14.85	190
14.86	180
14.87	188
14.88	196
14.89	181
14.9	178
14.91	181
14.92	184
14.93	178
14.94	180
14.95	187
14.96	170
14.97	160
14.98	184
14.99	189
15	182
15.01	185
15.02	178
15.03	187
15.04	185
15.05	190
15.06	204
15.07	207
15.08	186
15.09	185
15.1	208
15.11	209
15.12	213
15.13	193
15.14	173
15.15	178
15.16	167
15.17	168
15.18	168
15.19	170
15.2	170
15.21	186
15.22	197
15.23	199
15.24	194
15.25	189
15.26	187
15.27	183
15.28	170
15.29	173
15.3	176
15.31	182
15.32	178
15.33	169
15.34	167
15.35	181
15.36	180
15.37	178
15.38	180
15.39	190
15.4	190
15.41	169
15.42	168
15.43	174
15.44	187
15.45	202
15.46	194
15.47	174
15.48	171
15.49	167
15.5	172
15.51	182
15.52	191
15.53	191
15.54	184
15.55	182
15.56	194
15.57	189
15.58	186
15.59	187
15.6	181
15.61	174
15.62	183
15.63	200
15.64	202
15.65	181
15.66	176
15.67	180
15.68	185
15.69	178
15.7	173
15.71	182
15.72	192
15.73	193
15.74	187
15.75	194
15.76	198
15.77	176
15.78	169
15.79	180
15.8	177
15.81	188
15.82	193
15.83	193
15.84	206
15.85	206
15.86	198
15.87	208
15.88	205
15.89	190
15.9	178
15.91	166
15.92	175
15.93	186
15.94	187
15.95	190
15.96	192
15.97	197
15.98	179
15.99	180
16	172
16.01	167
16.02	185
16.03	193
16.04	187
16.05	182
16.06	199
16.07	203
16.08	189
16.09	178
16.1	191
16.11	195
16.12	187
16.13	192
16.14	186
16.15	193
16.16	196
16.17	189
16.18	174
16.19	171
16.2	187
16.21	183
16.22	191
16.23	208
16.24	197
16.25	179
16.26	181
16.27	193
16.28	206
16.29	205
16.3	199
16.31	190
16.32	183
16.33	169
16.34	186
16.35	198
16.36	206
16.37	206
16.38	202
16.39	195
16.4	198
16.41	189
16.42	184
16.43	188
16.44	191
16.45	177
16.46	184
16.47	193
16.48	193
16.49	194
16.5	207
16.51	210
16.52	211
16.53	210
16.54	196
16.55	192
16.56	192
16.57	193
16.58	203
16.59	198
16.6	192
16.61	193
16.62	191
16.63	194
16.64	190
16.65	191
16.66	192
16.67	180
16.68	173
16.69	187
16.7	203
16.71	203
16.72	195
16.73	196
16.74	197
16.75	187
16.76	197
16.77	203
16.78	192
16.79	182
16.8	192
16.81	185
16.82	175
16.83	187
16.84	196
16.85	196
16.86	199
16.87	194
16.88	194
16.89	199
16.9	188
16.91	183
16.92	195
16.93	193
16.94	187
16.95	180
16.96	190
16.97	198
16.98	195
16.99	196
17	206
17.01	202
17.02	189
17.03	185
17.04	176
17.05	192
17.06	204
17.07	209
17.08	194
17.09	187
17.1	205
17.11	208
17.12	200
17.13	211
17.14	215
17.15	216
17.16	216
17.17	206
17.18	197
17.19	202
17.2	193
17.21	185
17.22	186
17.23	184
17.24	186
17.25	194
17.26	202
17.27	201
17.28	198
17.29	205
17.3	208
17.31	201
17.32	198
17.33	198
17.34	201
17.35	194
17.36	202
17.37	210
17.38	207
17.39	200
17.4	202
17.41	195
17.42	198
17.43	217
17.44	217
17.45	213
17.46	203
17.47	192
17.48	200
17.49	198
17.5	205
17.51	207
17.52	205
17.53	208
17.54	213
17.55	202
17.56	200
17.57	206
17.58	208
17.59	207
17.6	205
17.61	206
17.62	213
17.63	215
17.64	211
17.65	222
17.66	222
17.67	221
17.68	209
17.69	202
17.7	199
17.71	199
17.72	200
17.73	197
17.74	196
17.75	198
17.76	205
17.77	214
17.78	217
17.79	222
17.8	219
17.81	215
17.82	215
17.83	207
17.84	202
17.85	207
17.86	207
17.87	201
17.88	199
17.89	192
17.9	189
17.91	206
17.92	205
17.93	201
17.94	205
17.95	203
17.96	207
17.97	211
17.98	209
17.99	207
18	203
18.01	213
18.02	221
18.03	211
18.04	213
18.05	221
18.06	228
18.07	227
18.08	216
18.09	210
18.1	226
18.11	239
18.12	221
18.13	212
18.14	207
18.15	201
18.16	206
18.17	215
18.18	219
18.19	221
18.2	214
18.21	211
18.22	209
18.23	201
18.24	204
18.25	209
18.26	216
18.27	221
18.28	224
18.29	224
18.3	214
18.31	219
18.32	224
18.33	225
18.34	221
18.35	201
18.36	205
18.37	223
18.38	223
18.39	216
18.4	214
18.41	208
18.42	206
18.43	204
18.44	198
18.45	197
18.46	208
18.47	217
18.48	204
18.49	209
18.5	234
18.51	236
18.52	218
18.53	203
18.54	208
18.55	231
18.56	242
18.57	233
18.58	215
18.59	207
18.6	219
18.61	236
18.62	232
18.63	222
18.64	220
18.65	223
18.66	227
18.67	219
18.68	207
18.69	217
18.7	232
18.71	222
18.72	203
18.73	206
18.74	216
18.75	218
18.76	222
18.77	224
18.78	219
18.79	219
18.8	228
18.81	230
18.82	216
18.83	202
18.84	216
18.85	230
18.86	223
18.87	220
18.88	237
18.89	240
18.9	226
18.91	221
18.92	219
18.93	219
18.94	237
18.95	241
18.96	238
18.97	237
18.98	232
18.99	222
19	211
19.01	213
19.02	220
19.03	232
19.04	239
19.05	233
19.06	233
19.07	235
19.08	226
19.09	221
19.1	227
19.11	234
19.12	244
19.13	251
19.14	239
19.15	215
19.16	218
19.17	228
19.18	230
19.19	223
19.2	213
19.21	223
19.22	228
19.23	222
19.24	221
19.25	223
19.26	228
19.27	225
19.28	215
19.29	225
19.3	241
19.31	233
19.32	227
19.33	222
19.34	214
19.35	227
19.36	233
19.37	231
19.38	236
19.39	239
19.4	237
19.41	232
19.42	223
19.43	226
19.44	232
19.45	235
19.46	241
19.47	237
19.48	225
19.49	219
19.5	225
19.51	223
19.52	217
19.53	223
19.54	225
19.55	224
19.56	232
19.57	233
19.58	231
19.59	232
19.6	228
19.61	227
19.62	236
19.63	246
19.64	239
19.65	235
19.66	238
19.67	246
19.68	248
19.69	238
19.7	233
19.71	229
19.72	219
19.73	214
19.74	215
19.75	228
19.76	246
19.77	245
19.78	235
19.79	241
19.8	244
19.81	245
19.82	255
19.83	246
19.84	243
19.85	250
19.86	236
19.87	236
19.88	241
19.89	235
19.9	228
19.91	234
19.92	243
19.93	249
19.94	244
19.95	236
19.96	238
19.97	234
19.98	234
19.99	237
20	233
20.01	240
20.02	255
20.03	249
20.04	237
20.05	229
20.06	226
20.07	231
20.08	229
20.09	231
20.1	241
20.11	245
20.12	237
20.13	239
20.14	248
20.15	250
20.16	247
20.17	244
20.18	245
20.19	245
20.2	243
20.21	239
20.22	239
20.23	247
20.24	251
20.25	250
20.26	245
20.27	246
20.28	259
20.29	265
20.3	260
20.31	254
20.32	249
20.33	252
20.34	255
20.35	253
20.36	250
20.37	245
20.38	236
20.39	242
20.4	257
20.41	249
20.42	240
20.43	250
20.44	251
20.45	257
20.46	257
20.47	237
20.48	241
20.49	269
20.5	270
20.51	249
20.52	249
20.53	250
20.54	247
20.55	253
20.56	248
20.57	240
20.58	246
20.59	258
20.6	273
20.61	275
20.62	265
20.63	265
20.64	269
20.65	260
20.66	242
20.67	251
20.68	265
20.69	269
20.7	269
20.71	263
20.72	253
20.73	245
20.74	249
20.75	257
20.76	264
20.77	274
20.78	277
20.79	269
20.8	266
20.81	269
20.82	267
20.83	264
20.84	251
20.85	252
20.86	260
20.87	261
20.88	258
20.89	259
20.9	263
20.91	269
20.92	272
20.93	261
20.94	257
20.95	265
20.96	271
20.97	271
20.98	264
20.99	266
21	276
21.01	277
21.02	278
21.03	282
21.04	282
21.05	266
21.06	266
21.07	278
21.08	277
21.09	265
21.1	262
21.11	274
21.12	288
21.13	295
21.14	297
21.15	305
21.16	296
21.17	279
21.18	278
21.19	276
21.2	270
21.21	287
21.22	290
21.23	286
21.24	291
21.25	309
21.26	334
21.27	337
21.28	318
21.29	326
21.3	347
21.31	346
21.32	333
21.33	333
21.34	348
21.35	342
21.36	333
21.37	341
21.38	348
21.39	346
21.4	343
21.41	348
21.42	353
21.43	351
21.44	356
21.45	356
21.46	367
21.47	383
21.48	393
21.49	401
21.5	407
21.51	402
21.52	390
21.53	389
21.54	394
21.55	395
21.56	413
21.57	426
21.58	429
21.59	434
21.6	446
21.61	469
21.62	470
21.63	472
21.64	489
21.65	500
21.66	496
21.67	517
21.68	550
21.69	558
21.7	577
21.71	600
21.72	630
21.73	655
21.74	692
21.75	713
21.76	766
21.77	842
21.78	917
21.79	1008
21.8	1115
21.81	1224
21.82	1365
21.83	1550
21.84	1714
21.85	1879
21.86	2115
21.87	2396
21.88	2721
21.89	3075
21.9	3412
21.91	3797
21.92	4198
21.93	4597
21.94	4940
21.95	5248
21.96	5507
21.97	5740
21.98	5813
21.99	5921
22	5877
22.01	5692
22.02	5396
22.03	5086
22.04	4781
22.05	4340
22.06	3882
22.07	3456
22.08	3126
22.09	2786
22.1	2405
22.11	2131
22.12	1883
22.13	1621
22.14	1448
22.15	1319
22.16	1202
22.17	1063
22.18	962
22.19	857
22.2	791
22.21	776
22.22	741
22.23	690
22.24	651
22.25	630
22.26	616
22.27	598
22.28	586
22.29	554
22.3	537
22.31	522
22.32	501
22.33	494
22.34	478
22.35	471
22.36	456
22.37	448
22.38	459
22.39	433
22.4	437
22.41	441
22.42	413
22.43	411
22.44	411
22.45	399
22.46	385
22.47	371
22.48	359
22.49	357
22.5	375
22.51	374
22.52	356
22.53	340
22.54	335
22.55	336
22.56	333
22.57	353
22.58	353
22.59	355
22.6	351
22.61	341
22.62	344
22.63	337
22.64	336
22.65	342
22.66	357
22.67	349
22.68	323
22.69	313
22.7	326
22.71	344
22.72	342
22.73	335
22.74	329
22.75	309
22.76	308
22.77	329
22.78	337
22.79	331
22.8	329
22.81	314
22.82	306
22.83	316
22.84	327
22.85	319
22.86	325
22.87	327
22.88	318
22.89	305
22.9	310
22.91	314
22.92	303
22.93	295
22.94	300
22.95	294
22.96	312
22.97	318
22.98	316
22.99	311
23	293
23.01	305
23.02	303
23.03	310
23.04	305
23.05	291
23.06	291
23.07	311
23.08	311
23.09	314
23.1	325
23.11	323
23.12	305
23.13	301
23.14	299
23.15	293
23.16	285
23.17	297
23.18	293
23.19	286
23.2	287
23.21	285
23.22	312
23.23	317
23.24	302
23.25	286
23.26	286
23.27	287
23.28	287
23.29	308
23.3	313
23.31	299
23.32	300
23.33	312
23.34	315
23.35	306
23.36	318
23.37	319
23.38	308
23.39	304
23.4	294
23.41	297
23.42	295
23.43	317
23.44	317
23.45	297
23.46	290
23.47	298
23.48	296
23.49	273
23.5	275
23.51	291
23.52	296
23.53	301
23.54	304
23.55	280
23.56	280
23.57	286
23.58	289
23.59	293
23.6	285
23.61	284
23.62	297
23.63	287
23.64	288
23.65	288
23.66	280
23.67	304
23.68	322
23.69	308
23.7	294
23.71	303
23.72	299
23.73	290
23.74	292
23.75	305
23.76	305
23.77	283
23.78	279
23.79	294
23.8	279
23.81	293
23.82	305
23.83	301
23.84	269
23.85	259
23.86	268
23.87	285
23.88	291
23.89	288
23.9	280
23.91	287
23.92	296
23.93	292
23.94	301
23.95	284
23.96	259
23.97	268
23.98	282
23.99	293
24	314
24.01	303
24.02	301
24.03	284
24.04	299
24.05	287
24.06	288
24.07	289
24.08	315
24.09	294
24.1	270
24.11	257
24.12	260
24.13	283
24.14	294
24.15	280
24.16	292
24.17	294
24.18	301
24.19	313
24.2	285
24.21	265
24.22	280
24.23	293
24.24	300
24.25	293
24.26	280
24.27	286
24.28	289
24.29	261
24.3	277
24.31	290
24.32	280
24.33	268
24.34	278
24.35	265
24.36	269
24.37	278
24.38	285
24.39	281
24.4	283
24.41	279
24.42	279
24.43	280
24.44	287
24.45	254
24.46	272
24.47	280
24.48	296
24.49	257
24.5	265
24.51	244
24.52	257
24.53	274
24.54	275
24.55	265
24.56	265
24.57	258
24.58	267
24.59	282
24.6	284
24.61	287
24.62	297
24.63	290
24.64	284
24.65	282
24.66	277
24.67	259
24.68	266
24.69	277
24.7	288
24.71	278
24.72	264
24.73	275
24.74	280
24.75	283
24.76	275
24.77	261
24.78	254
24.79	253
24.8	266
24.81	269
24.82	267
24.83	264
24.84	272
24.85	264
24.86	260
24.87	269
24.88	271
24.89	263
24.9	252
24.91	283
24.92	300
24.93	259
24.94	260
24.95	274
24.96	284
24.97	288
24.98	296
24.99	273
25	289
25.01	294
25.02	288
25.03	279
25.04	277
25.05	286
25.06	278
25.07	263
25.08	252
25.09	274
25.1	265
25.11	277
25.12	270
25.13	267
25.14	278
25.15	269
25.16	267
25.17	250
25.18	248
25.19	262
25.2	261
25.21	259
25.22	278
25.23	293
25.24	278
25.25	267
25.26	267
25.27	257
25.28	261
25.29	269
25.3	278
25.31	290
25.32	282
25.33	278
25.34	284
25.35	264
25.36	260
25.37	260
25.38	263
25.39	261
25.4	278
25.41	286
25.42	271
25.43	257
25.44	258
25.45	276
25.46	269
25.47	285
25.48	307
25.49	277
25.5	246
25.51	261
25.52	270
25.53	258
25.54	273
25.55	274
25.56	253
25.57	269
25.58	258
25.59	258
25.6	275
25.61	255
25.62	238
25.63	271
25.64	278
25.65	274
25.66	286
25.67	280
25.68	284
25.69	255
25.7	264
25.71	275
25.72	275
25.73	264
25.74	256
25.75	270
25.76	266
25.77	268
25.78	275
25.79	267
25.8	246
25.81	267
25.82	247
25.83	249
25.84	259
25.85	271
25.86	278
25.87	265
25.88	260
25.89	261
25.9	274
25.91	280
25.92	280
25.93	262
25.94	268
25.95	277
25.96	284
25.97	263
25.98	265
25.99	273
26	260
26.01	239
26.02	267
26.03	263
26.04	276
26.05	267
26.06	255
26.07	257
26.08	264
26.09	255
26.1	263
26.11	262
26.12	247
26.13	277
26.14	259
26.15	237
26.16	251
26.17	239
26.18	280
26.19	266
26.2	257
26.21	271
26.22	253
26.23	242
26.24	258
26.25	252
26.26	257
26.27	254
26.28	266
26.29	261
26.3	255
26.31	251
26.32	255
26.33	235
26.34	259
26.35	266
26.36	235
26.37	235
26.38	251
26.39	269
26.4	265
26.41	256
26.42	262
26.43	245
26.44	253
26.45	271
26.46	252
26.47	262
26.48	271
26.49	264
26.5	250
26.51	225
26.52	239
26.53	250
26.54	276
26.55	255
26.56	239
26.57	252
26.58	247
26.59	242
26.6	246
26.61	246
26.62	242
26.63	236
26.64	244
26.65	261
26.66	286
26.67	266
26.68	256
26.69	243
26.7	254
26.71	243
26.72	238
26.73	271
26.74	262
26.75	267
26.76	265
26.77	277
26.78	266
26.79	245
26.8	243
26.81	251
26.82	267
26.83	252
26.84	253
26.85	254
26.86	242
26.87	250
26.88	254
26.89	241
26.9	269
26.91	265
26.92	249
26.93	245
26.94	254
26.95	255
26.96	251
26.97	256
26.98	245
26.99	229
27	225
27.01	240
27.02	246
27.03	232
27.04	242
27.05	259
27.06	257
27.07	240
27.08	231
27.09	236
27.1	253
27.11	265
27.12	252
27.13	255
27.14	253
27.15	265
27.16	271
27.17	252
27.18	240
27.19	245
27.2	245
27.21	250
27.22	260
27.23	268
27.24	274
27.25	260
27.26	248
27.27	250
27.28	243
27.29	239
27.3	245
27.31	238
27.32	230
27.33	233
27.34	241
27.35	246
27.36	246
27.37	251
27.38	244
27.39	240
27.4	239
27.41	226
27.42	238
27.43	256
27.44	258
27.45	268
27.46	257
27.47	258
27.48	254
27.49	244
27.5	253
27.51	258
27.52	246
27.53	241
27.54	240
27.55	248
27.56	250
27.57	240
27.58	233
27.59	253
27.6	245
27.61	242
27.62	250
27.63	262
27.64	252
27.65	243
27.66	261
27.67	257
27.68	246
27.69	263
27.7	266
27.71	252
27.72	244
27.73	241
27.74	257
27.75	254
27.76	243
27.77	248
27.78	244
27.79	260
27.8	252
27.81	253
27.82	261
27.83	265
27.84	250
27.85	258
27.86	257
27.87	272
27.88	266
27.89	260
27.9	242
27.91	258
27.92	242
27.93	239
27.94	254
27.95	253
27.96	244
27.97	250
27.98	271
27.99	268
28	238
28.01	236
28.02	250
28.03	233
28.04	242
28.05	258
28.06	236
28.07	239
28.08	246
28.09	242
28.1	246
28.11	244
28.12	263
28.13	253
28.14	236
28.15	234
28.16	235
28.17	254
28.18	251
28.19	251
28.2	264
28.21	247
28.22	231
28.23	239
28.24	241
28.25	242
28.26	235
28.27	245
28.28	250
28.29	249
28.3	241
28.31	256
28.32	248
28.33	246
28.34	259
28.35	257
28.36	255
28.37	268
28.38	262
28.39	261
28.4	269
28.41	269
28.42	266
28.43	257
28.44	256
28.45	258
28.46	260
28.47	250
28.48	242
28.49	238
28.5	235
28.51	258
28.52	257
28.53	254
28.54	239
28.55	235
28.56	222
28.57	233
28.58	234
28.59	237
28.6	241
28.61	248
28.62	256
28.63	259
28.64	243
28.65	250
28.66	256
28.67	255
28.68	250
28.69	249
28.7	242
28.71	236
28.72	240
28.73	232
28.74	236
28.75	231
28.76	234
28.77	248
28.78	247
28.79	250
28.8	263
28.81	263
28.82	244
28.83	226
28.84	222
28.85	218
28.86	227
28.87	257
28.88	244
28.89	252
28.9	245
28.91	236
28.92	246
28.93	237
28.94	243
28.95	256
28.96	254
28.97	255
28.98	244
28.99	249
29	247
29.01	240
29.02	262
29.03	265
29.04	259
29.05	255
29.06	260
29.07	266
29.08	254
29.09	226
29.1	239
29.11	257
29.12	248
29.13	240
29.14	236
29.15	234
29.16	241
29.17	232
29.18	234
29.19	250
29.2	251
29.21	248
29.22	232
29.23	225
29.24	228
29.25	226
29.26	224
29.27	239
29.28	248
29.29	247
29.3	242
29.31	244
29.32	242
29.33	248
29.34	243
29.35	250
29.36	245
29.37	261
29.38	263
29.39	262
29.4	251
29.41	248
29.42	243
29.43	233
29.44	235
29.45	238
29.46	235
29.47	233
29.48	248
29.49	258
29.5	240
29.51	239
29.52	243
29.53	245
29.54	249
29.55	237
29.56	222
29.57	235
29.58	242
29.59	250
29.6	239
29.61	234
29.62	246
29.63	233
29.64	228
29.65	246
29.66	256
29.67	246
29.68	245
29.69	248
29.7	262
29.71	248
29.72	234
29.73	240
29.74	244
29.75	239
29.76	240
29.77	245
29.78	249
29.79	240
29.8	249
29.81	265
29.82	266
29.83	250
29.84	250
29.85	253
29.86	255
29.87	254
29.88	248
29.89	242
29.9	238
29.91	236
29.92	245
29.93	246
29.94	251
29.95	258
29.96	265
29.97	268
29.98	267
[truncated: 5,002 more rows]

## Sheet: Fig. 1b
Wavelength/nm	K.M. function/a.u.
2000	0.03122
1999	0.03153
1998	0.03146
1997	0.0316
1996	0.03171
1995	0.03176
1994	0.03177
1993	0.03178
1992	0.03194
1991	0.03185
1990	0.03203
1989	0.03213
1988	0.03216
1987	0.03231
1986	0.03243
1985	0.03268
1984	0.03275
1983	0.03285
1982	0.03302
1981	0.03304
1980	0.03307
1979	0.03318
1978	0.03317
1977	0.03343
1976	0.03336
1975	0.03358
1974	0.03377
1973	0.03382
1972	0.03375
1971	0.03376
1970	0.03373
1969	0.03403
1968	0.03424
1967	0.03426
1966	0.03455
1965	0.03466
1964	0.0348
1963	0.03477
1962	0.0346
1961	0.03472
1960	0.03465
1959	0.03475
1958	0.03481
1957	0.03483
1956	0.03495
1955	0.03492
1954	0.03504
1953	0.03516
1952	0.03531
1951	0.03532
1950	0.03545
1949	0.03549
1948	0.03547
1947	0.03531
1946	0.03526
1945	0.03523
1944	0.03523
1943	0.03526
1942	0.03534
1941	0.03547
1940	0.03547
1939	0.03546
1938	0.03534
1937	0.03539
1936	0.03541
1935	0.03532
1934	0.0352
1933	0.03519
1932	0.03523
1931	0.0352
1930	0.03505
1929	0.03508
1928	0.03509
1927	0.03504
1926	0.03506
1925	0.03501
1924	0.0349
1923	0.03483
1922	0.03474
1921	0.03452
1920	0.0345
1919	0.03423
1918	0.03404
1917	0.03388
1916	0.03367
1915	0.03371
1914	0.03359
1913	0.0334
1912	0.03348
1911	0.03339
1910	0.03322
1909	0.03298
1908	0.03287
1907	0.03269
1906	0.03243
1905	0.03216
1904	0.03194
1903	0.03175
1902	0.03154
1901	0.03131
1900	0.03095
1899	0.03073
1898	0.03049
1897	0.03049
1896	0.03039
1895	0.03028
1894	0.0302
1893	0.03009
1892	0.03013
1891	0.03006
1890	0.02986
1889	0.0297
1888	0.02946
1887	0.02931
1886	0.02915
1885	0.02896
1884	0.02886
1883	0.02866
1882	0.02844
1881	0.02833
1880	0.02824
1879	0.02801
1878	0.02782
1877	0.02764
1876	0.02751
1875	0.02734
1874	0.02711
1873	0.02691
1872	0.02663
1871	0.02638
1870	0.02612
1869	0.02596
1868	0.0258
1867	0.02552
1866	0.02527
1865	0.02523
1864	0.02517
1863	0.02504
1862	0.02488
1861	0.02479
1860	0.02476
1859	0.02464
1858	0.02463
1857	0.02446
1856	0.02446
1855	0.02446
1854	0.02446
1853	0.02446
1852	0.02443
1851	0.02443
1850	0.02441
1849	0.02436
1848	0.02428
1847	0.02427
1846	0.02415
1845	0.02416
1844	0.02408
1843	0.0241
1842	0.02406
1841	0.02408
1840	0.02404
1839	0.02397
1838	0.02395
1837	0.02385
1836	0.02387
1835	0.02389
1834	0.02389
1833	0.02391
1832	0.0239
1831	0.02384
1830	0.02385
1829	0.02377
1828	0.02379
1827	0.02378
1826	0.02378
1825	0.02378
1824	0.0238
1823	0.02383
1822	0.02374
1821	0.02377
1820	0.02378
1819	0.02378
1818	0.02372
1817	0.02369
1816	0.02364
1815	0.02373
1814	0.02371
1813	0.02373
1812	0.02369
1811	0.0237
1810	0.02378
1809	0.02365
1808	0.02361
1807	0.02362
1806	0.02363
1805	0.02359
1804	0.02358
1803	0.02357
1802	0.02363
1801	0.02361
1800	0.02366
1799	0.02366
1798	0.02368
1797	0.02366
1796	0.02363
1795	0.02363
1794	0.02356
1793	0.02354
1792	0.02357
1791	0.02356
1790	0.02354
1789	0.02358
1788	0.02355
1787	0.02356
1786	0.02351
1785	0.02351
1784	0.02353
1783	0.02353
1782	0.02354
1781	0.02352
1780	0.02346
1779	0.02342
1778	0.02344
1777	0.02336
1776	0.02332
1775	0.02324
1774	0.02325
1773	0.02325
1772	0.0232
1771	0.02316
1770	0.02313
1769	0.0231
1768	0.02309
1767	0.02303
1766	0.02304
1765	0.023
1764	0.02296
1763	0.02297
1762	0.02293
1761	0.02289
1760	0.02285
1759	0.02283
1758	0.0228
1757	0.02275
1756	0.02277
1755	0.02269
1754	0.02267
1753	0.02258
1752	0.02251
1751	0.02243
1750	0.02241
1749	0.02236
1748	0.0223
1747	0.02229
1746	0.02229
1745	0.02227
1744	0.02221
1743	0.02214
1742	0.02208
1741	0.02206
1740	0.02202
1739	0.02198
1738	0.02195
1737	0.02191
1736	0.0219
1735	0.02185
1734	0.02184
1733	0.0218
1732	0.02176
1731	0.02173
1730	0.02173
1729	0.02168
1728	0.02166
1727	0.02164
1726	0.02163
1725	0.02159
1724	0.0215
1723	0.0215
1722	0.02149
1721	0.02141
1720	0.0214
1719	0.02138
1718	0.0214
1717	0.02137
1716	0.02135
1715	0.02136
1714	0.02135
1713	0.02136
1712	0.02133
1711	0.02131
1710	0.02127
1709	0.02123
1708	0.02118
1707	0.02117
1706	0.02113
1705	0.02109
1704	0.02111
1703	0.02111
1702	0.02109
1701	0.02109
1700	0.02104
1699	0.021
1698	0.02098
1697	0.02094
1696	0.02096
1695	0.02095
1694	0.02091
1693	0.02095
1692	0.02094
1691	0.02099
1690	0.02097
1689	0.02097
1688	0.02098
1687	0.02101
1686	0.02098
1685	0.02094
1684	0.02093
1683	0.02092
1682	0.02091
1681	0.02093
1680	0.02087
1679	0.02088
1678	0.0209
1677	0.02089
1676	0.0209
1675	0.02091
1674	0.0209
1673	0.02091
1672	0.02094
1671	0.02096
1670	0.02092
1669	0.02092
1668	0.02089
1667	0.0209
1666	0.02088
1665	0.02089
1664	0.02088
1663	0.0209
1662	0.02091
1661	0.0209
1660	0.02091
1659	0.02092
1658	0.0209
1657	0.02088
1656	0.0209
1655	0.0209
1654	0.02092
1653	0.02093
1652	0.02088
1651	0.02092
1650	0.02088
1649	0.02087
1648	0.02083
1647	0.02078
1646	0.02081
1645	0.02081
1644	0.0208
1643	0.0208
1642	0.02079
1641	0.02081
1640	0.0208
1639	0.02078
1638	0.02081
1637	0.02081
1636	0.02085
1635	0.02083
1634	0.02086
1633	0.02085
1632	0.02081
1631	0.02076
1630	0.02074
1629	0.02075
1628	0.0207
1627	0.02071
1626	0.02073
1625	0.02077
1624	0.02078
1623	0.02076
1622	0.02075
1621	0.02073
1620	0.02072
1619	0.0207
1618	0.02068
1617	0.02068
1616	0.02069
1615	0.02067
1614	0.02065
1613	0.02069
1612	0.02066
1611	0.02068
1610	0.02069
1609	0.02068
1608	0.02071
1607	0.02069
1606	0.02072
1605	0.0207
1604	0.0207
1603	0.0207
1602	0.02069
1601	0.02067
1600	0.02065
1599	0.02064
1598	0.02065
1597	0.02067
1596	0.02063
1595	0.02069
1594	0.02065
1593	0.02062
1592	0.02064
1591	0.02065
1590	0.02065
1589	0.02065
1588	0.02066
1587	0.02064
1586	0.02068
1585	0.02065
1584	0.02066
1583	0.02065
1582	0.02065
1581	0.02067
1580	0.02064
1579	0.02064
1578	0.02061
1577	0.02059
1576	0.02054
1575	0.02053
1574	0.02054
1573	0.02053
1572	0.02054
1571	0.02059
1570	0.0206
1569	0.02064
1568	0.02062
1567	0.02059
1566	0.02058
1565	0.02054
1564	0.02049
1563	0.02051
1562	0.02048
1561	0.02049
1560	0.02048
1559	0.02047
1558	0.0205
1557	0.02051
1556	0.02049
1555	0.02051
1554	0.0205
1553	0.02047
1552	0.02049
1551	0.02048
1550	0.02052
1549	0.02054
1548	0.02053
1547	0.02052
1546	0.02055
1545	0.0205
1544	0.02046
1543	0.02045
1542	0.02045
1541	0.02046
1540	0.02043
1539	0.02041
1538	0.02042
1537	0.02046
1536	0.02045
1535	0.02045
1534	0.02045
1533	0.02047
1532	0.02047
1531	0.02046
1530	0.02046
1529	0.02049
1528	0.0205
1527	0.0205
1526	0.02049
1525	0.02052
1524	0.02055
1523	0.02054
1522	0.02053
1521	0.02057
1520	0.02058
1519	0.02057
1518	0.02057
1517	0.02053
1516	0.02056
1515	0.02058
1514	0.02061
1513	0.02061
1512	0.02064
1511	0.02068
1510	0.0207
1509	0.02066
1508	0.02067
1507	0.02063
1506	0.02062
1505	0.02063
1504	0.02064
1503	0.02068
1502	0.02069
1501	0.02073
1500	0.02077
1499	0.02077
1498	0.02078
1497	0.0208
1496	0.02083
1495	0.02081
1494	0.02081
1493	0.02082
1492	0.02084
1491	0.02085
1490	0.02082
1489	0.0208
1488	0.02083
1487	0.02083
1486	0.02084
1485	0.02085
1484	0.02088
1483	0.02091
1482	0.02095
1481	0.02098
1480	0.02102
1479	0.02105
1478	0.02105
1477	0.02105
1476	0.02104
1475	0.02104
1474	0.02107
1473	0.02106
1472	0.02106
1471	0.0211
1470	0.02115
1469	0.02116
1468	0.02116
1467	0.02116
1466	0.02117
1465	0.02117
1464	0.02117
1463	0.02115
1462	0.02118
1461	0.02116
1460	0.02121
1459	0.02124
1458	0.02126
1457	0.02125
1456	0.02126
1455	0.02127
1454	0.02128
1453	0.02129
1452	0.02129
1451	0.0213
1450	0.02131
1449	0.02129
1448	0.02131
1447	0.0213
1446	0.02133
1445	0.02132
1444	0.02135
1443	0.02135
1442	0.02137
1441	0.02138
1440	0.02139
1439	0.02141
1438	0.02143
1437	0.02146
1436	0.02149
1435	0.0215
1434	0.02151
1433	0.02151
1432	0.02151
1431	0.02152
1430	0.02154
1429	0.02157
1428	0.0216
1427	0.02162
1426	0.02165
1425	0.02167
1424	0.02169
1423	0.02172
1422	0.02177
1421	0.02181
1420	0.02185
1419	0.0219
1418	0.02197
1417	0.02204
1416	0.02209
1415	0.02216
1414	0.02222
1413	0.0223
1412	0.02239
1411	0.02248
1410	0.02255
1409	0.02265
1408	0.02277
1407	0.0229
1406	0.023
1405	0.02311
1404	0.02328
1403	0.02344
1402	0.02358
1401	0.02376
1400	0.02391
1399	0.02409
1398	0.02423
1397	0.02438
1396	0.02451
1395	0.02462
1394	0.02471
1393	0.0248
1392	0.02487
1391	0.02493
1390	0.02495
1389	0.02493
1388	0.0249
1387	0.02484
1386	0.02476
1385	0.02463
1384	0.02448
1383	0.02429
1382	0.02412
1381	0.02392
1380	0.02366
1379	0.0234
1378	0.02312
1377	0.02287
1376	0.02258
1375	0.02229
1374	0.02204
1373	0.0218
1372	0.02157
1371	0.02134
1370	0.02114
1369	0.02094
1368	0.02076
1367	0.02059
1366	0.02043
1365	0.0203
1364	0.02019
1363	0.02008
1362	0.01998
1361	0.0199
1360	0.01984
1359	0.01981
1358	0.01975
1357	0.01973
1356	0.01968
1355	0.01966
1354	0.01964
1353	0.01961
1352	0.01957
1351	0.01956
1350	0.01956
1349	0.01955
1348	0.01956
1347	0.01956
1346	0.01957
1345	0.01958
1344	0.01957
1343	0.01955
1342	0.01954
1341	0.01953
1340	0.01953
1339	0.01952
1338	0.01951
1337	0.01951
1336	0.01952
1335	0.0195
1334	0.01949
1333	0.0195
1332	0.0195
1331	0.01948
1330	0.01947
1329	0.01947
1328	0.01947
1327	0.01948
1326	0.01949
1325	0.01949
1324	0.0195
1323	0.01949
1322	0.01949
1321	0.01948
1320	0.01948
1319	0.01948
1318	0.01949
1317	0.0195
1316	0.01953
1315	0.01954
1314	0.01954
1313	0.01956
1312	0.01959
1311	0.01958
1310	0.01956
1309	0.01957
1308	0.01959
1307	0.0196
1306	0.01961
1305	0.01962
1304	0.01963
1303	0.01966
1302	0.01966
1301	0.01967
1300	0.01967
1299	0.01969
1298	0.0197
1297	0.01972
1296	0.01973
1295	0.01974
1294	0.01977
1293	0.01979
1292	0.0198
1291	0.01979
1290	0.01982
1289	0.01983
1288	0.01983
1287	0.01984
1286	0.01986
1285	0.01988
1284	0.01989
1283	0.01991
1282	0.01992
1281	0.01994
1280	0.01995
1279	0.01996
1278	0.02
1277	0.02002
1276	0.02005
1275	0.02008
1274	0.0201
1273	0.02013
1272	0.02016
1271	0.02017
1270	0.0202
1269	0.02022
1268	0.02024
1267	0.02029
1266	0.0203
1265	0.02033
1264	0.02035
1263	0.02037
1262	0.02039
1261	0.02041
1260	0.02043
1259	0.02047
1258	0.02049
1257	0.02051
1256	0.02054
1255	0.02057
1254	0.0206
1253	0.02061
1252	0.02063
1251	0.02066
1250	0.02067
1249	0.0207
1248	0.02071
1247	0.02073
1246	0.02075
1245	0.02077
1244	0.02079
1243	0.0208
1242	0.02083
1241	0.02083
1240	0.02084
1239	0.02086
1238	0.02086
1237	0.02087
1236	0.02089
1235	0.0209
1234	0.02092
1233	0.02093
1232	0.02094
1231	0.02096
1230	0.02099
1229	0.02099
1228	0.02102
1227	0.02105
1226	0.02107
1225	0.0211
1224	0.0211
1223	0.02113
1222	0.02116
1221	0.02117
1220	0.02119
1219	0.02119
1218	0.02123
1217	0.02126
1216	0.02128
1215	0.02129
1214	0.02132
1213	0.02133
1212	0.02136
1211	0.02138
1210	0.02141
1209	0.02144
1208	0.02147
1207	0.02149
1206	0.02152
1205	0.02155
1204	0.02157
1203	0.02161
1202	0.02164
1201	0.02167
1200	0.02171
1199	0.02174
1198	0.02177
1197	0.02179
1196	0.02181
1195	0.02186
1194	0.02188
1193	0.0219
1192	0.02192
1191	0.02194
1190	0.02196
1189	0.02197
1188	0.022
1187	0.02204
1186	0.02207
1185	0.02212
1184	0.02215
1183	0.02218
1182	0.02221
1181	0.02224
1180	0.02226
1179	0.02229
1178	0.02232
1177	0.02236
1176	0.0224
1175	0.02242
1174	0.02247
1173	0.0225
1172	0.02253
1171	0.02257
1170	0.02261
1169	0.02264
1168	0.02268
1167	0.02272
1166	0.02275
1165	0.02279
1164	0.02282
1163	0.02284
1162	0.02288
1161	0.02291
1160	0.02295
1159	0.02298
1158	0.02302
1157	0.02306
1156	0.0231
1155	0.02314
1154	0.02318
1153	0.02321
1152	0.02326
1151	0.0233
1150	0.02334
1149	0.02337
1148	0.0234
1147	0.02344
1146	0.02348
1145	0.02352
1144	0.02356
1143	0.02359
1142	0.02363
1141	0.02367
1140	0.02371
1139	0.02374
1138	0.02376
1137	0.02381
1136	0.02386
1135	0.0239
1134	0.02394
1133	0.02399
1132	0.02403
1131	0.02408
1130	0.02412
1129	0.02415
1128	0.0242
1127	0.02423
1126	0.02426
1125	0.02429
1124	0.02432
1123	0.02438
1122	0.02444
1121	0.02449
1120	0.02455
1119	0.02459
1118	0.02465
1117	0.02468
1116	0.02472
1115	0.02476
1114	0.0248
1113	0.02484
1112	0.02489
1111	0.02494
1110	0.02499
1109	0.02503
1108	0.02508
1107	0.02513
1106	0.02518
1105	0.02523
1104	0.02529
1103	0.02533
1102	0.02538
1101	0.02543
1100	0.02547
1099	0.02552
1098	0.02556
1097	0.02562
1096	0.02568
1095	0.02572
1094	0.02578
1093	0.02585
1092	0.02589
1091	0.02594
1090	0.02601
1089	0.02605
1088	0.02609
1087	0.02615
1086	0.0262
1085	0.02624
1084	0.02628
1083	0.02634
1082	0.0264
1081	0.02646
1080	0.02652
1079	0.02657
1078	0.02663
1077	0.0267
1076	0.02674
1075	0.02679
1074	0.02685
1073	0.02688
1072	0.02695
1071	0.02699
1070	0.02706
1069	0.02713
1068	0.02718
1067	0.02724
1066	0.0273
1065	0.02735
1064	0.02743
1063	0.02746
1062	0.02754
1061	0.0276
1060	0.02766
1059	0.02772
1058	0.02778
1057	0.02783
1056	0.02788
1055	0.02792
1054	0.02799
1053	0.02806
1052	0.02811
1051	0.02817
1050	0.02824
1049	0.02832
1048	0.02838
1047	0.02845
1046	0.02853
1045	0.02858
1044	0.02864
1043	0.02869
1042	0.02874
1041	0.02879
1040	0.02884
1039	0.02891
1038	0.02897
1037	0.02904
1036	0.02912
1035	0.0292
1034	0.02927
1033	0.02933
1032	0.02939
1031	0.02947
1030	0.02952
1029	0.02957
1028	0.02964
1027	0.02969
1026	0.02978
1025	0.02984
1024	0.02991
1023	0.02998
1022	0.03004
1021	0.03012
1020	0.03017
1019	0.03024
1018	0.03029
1017	0.03037
1016	0.03045
1015	0.03051
1014	0.03059
1013	0.03067
1012	0.03076
1011	0.03081
1010	0.03091
1009	0.03096
1008	0.03103
1007	0.03109
1006	0.03116
1005	0.03123
1004	0.03129
1003	0.03137
1002	0.03145
1001	0.03153
1000	0.03159
999	0.03168
998	0.03175
997	0.03181
996	0.03188
995	0.03195
994	0.03203
993	0.03209
992	0.03215
991	0.03223
990	0.03228
989	0.03236
988	0.03243
987	0.0325
986	0.03259
985	0.03268
984	0.03277
983	0.03286
982	0.03293
981	0.03299
980	0.03306
979	0.03314
978	0.0332
977	0.03328
976	0.03336
975	0.03344
974	0.03353
973	0.03362
972	0.03369
971	0.03379
970	0.03387
969	0.03394
968	0.03401
967	0.03408
966	0.03416
965	0.03423
964	0.03432
963	0.03441
962	0.0345
961	0.03458
960	0.03465
959	0.03475
958	0.03481
957	0.03489
956	0.03497
955	0.03506
954	0.03514
953	0.03524
952	0.03532
951	0.03542
950	0.03551
949	0.0356
948	0.0357
947	0.03577
946	0.03585
945	0.03591
944	0.03598
943	0.03606
942	0.03612
941	0.03618
940	0.03624
939	0.03634
938	0.03641
937	0.03648
936	0.03657
935	0.03666
934	0.03675
933	0.03684
932	0.03691
931	0.03698
930	0.03704
929	0.03713
928	0.03721
927	0.03727
926	0.03736
925	0.03743
924	0.03753
923	0.03759
922	0.03768
921	0.03777
920	0.03787
919	0.03797
918	0.03807
917	0.03818
916	0.03827
915	0.03835
914	0.03845
913	0.03854
912	0.03864
911	0.03872
910	0.03881
909	0.03892
908	0.03901
907	0.03908
906	0.03917
905	0.03927
904	0.03934
903	0.03942
902	0.03953
901	0.03965
900	0.03975
899	0.03985
898	0.03994
897	0.04004
896	0.04012
895	0.0402
894	0.0403
893	0.04035
892	0.04046
891	0.04057
890	0.04068
889	0.04079
888	0.04085
887	0.04097
886	0.04107
885	0.04111
884	0.0412
883	0.04131
882	0.04143
881	0.0415
880	0.04161
879	0.04172
878	0.04182
877	0.0419
876	0.04202
875	0.04207
874	0.04221
873	0.04225
872	0.04238
871	0.04251
870	0.04259
869	0.04271
868	0.04286
867	0.04297
866	0.04305
865	0.04315
864	0.04324
863	0.04335
862	0.04347
861	0.04354
860	0.04366
859	0.04377
858	0.04389
857	0.044
856	0.04408
855	0.04422
854	0.04439
853	0.04455
852	0.04467
851	0.0447
850	0.04321
849	0.04342
848	0.04344
847	0.04357
846	0.04361
845	0.04369
844	0.04376
843	0.04383
842	0.04406
841	0.04415
840	0.0442
839	0.04435
838	0.04456
837	0.04465
836	0.04476
835	0.04483
834	0.04493
833	0.04501
832	0.04509
831	0.04515
830	0.04526
829	0.0454
828	0.04551
827	0.04559
826	0.04571
825	0.04586
824	0.04595
823	0.0461
822	0.04618
821	0.04632
820	0.04646
819	0.04657
818	0.04678
817	0.04699
816	0.04707
815	0.04727
814	0.04741
813	0.04758
812	0.04771
811	0.0478
810	0.04794
809	0.04809
808	0.04821
807	0.04833
806	0.04848
805	0.04862
804	0.04875
803	0.04891
802	0.04898
801	0.04914
800	0.04925
799	0.04938
798	0.04956
797	0.04972
796	0.04989
795	0.05007
794	0.05021
793	0.05031
792	0.05045
791	0.0506
790	0.05066
789	0.05083
788	0.051
787	0.05114
786	0.05131
785	0.05143
784	0.05156
783	0.0517
782	0.05182
781	0.05198
780	0.05214
779	0.05226
778	0.05246
777	0.05262
776	0.05275
775	0.05289
774	0.05299
773	0.05316
772	0.05335
771	0.05354
770	0.05368
769	0.05384
768	0.054
767	0.05419
766	0.05427
765	0.05436
764	0.0545
763	0.05465
762	0.05477
761	0.05493
760	0.05509
759	0.05529
758	0.05545
757	0.05561
756	0.05578
755	0.05591
754	0.05606
753	0.05621
752	0.05637
751	0.05652
750	0.05667
749	0.05678
748	0.05699
747	0.05711
746	0.05732
745	0.05746
744	0.05763
743	0.05783
742	0.058
741	0.05817
740	0.05834
739	0.05849
738	0.05868
737	0.05881
736	0.05896
735	0.05913
734	0.05934
733	0.05951
732	0.05967
731	0.05979
730	0.05998
729	0.06017
728	0.06033
727	0.06047
726	0.06064
725	0.06078
724	0.06095
723	0.06113
722	0.06127
721	0.06143
720	0.06161
719	0.0618
718	0.06203
717	0.06215
716	0.06232
715	0.0625
714	0.06265
713	0.06283
712	0.06297
711	0.06314
710	0.06334
709	0.06349
708	0.0637
707	0.06386
706	0.06403
705	0.06419
704	0.06436
703	0.06449
702	0.06471
701	0.06491
700	0.06506
699	0.06529
698	0.06548
697	0.06566
696	0.06583
695	0.06601
694	0.06621
693	0.06642
692	0.06661
691	0.06686
690	0.06712
689	0.06737
688	0.06758
687	0.0678
686	0.068
685	0.0682
684	0.06838
683	0.06856
682	0.06875
681	0.06892
680	0.06914
679	0.06935
678	0.06954
677	0.06974
676	0.06992
675	0.07016
674	0.07038
673	0.07062
672	0.07088
671	0.07111
670	0.07138
669	0.07169
668	0.07196
667	0.07226
666	0.07253
665	0.07283
664	0.07315
663	0.07349
662	0.0738
661	0.07412
660	0.07448
659	0.07485
658	0.07527
657	0.07565
656	0.07601
655	0.07649
654	0.07695
653	0.0774
652	0.07785
651	0.07834
650	0.07884
649	0.07935
648	0.07987
647	0.08047
646	0.08105
645	0.0817
644	0.08241
643	0.08317
642	0.0839
641	0.08469
640	0.0855
639	0.08635
638	0.08726
637	0.0882
636	0.08922
635	0.09026
634	0.09138
633	0.09255
632	0.09379
631	0.09508
630	0.0964
629	0.09792
628	0.09945
627	0.10106
626	0.10281
625	0.10467
624	0.10666
623	0.10868
622	0.11086
621	0.11316
620	0.11565
619	0.11819
618	0.12089
617	0.12379
616	0.12687
615	0.13015
614	0.13359
613	0.13723
612	0.1411
611	0.1452
610	0.14954
609	0.15404
608	0.15887
607	0.16403
606	0.16936
605	0.17504
604	0.18097
603	0.18732
602	0.19384
601	0.20065
600	0.20842
599	0.21606
598	0.22411
597	0.23264
596	0.24152
595	0.25097
594	0.26077
593	0.27109
592	0.28185
591	0.29307
590	0.30482
589	0.31723
588	0.33013
587	0.34367
586	0.35783
585	0.37247
584	0.3878
583	0.4038
582	0.42038
581	0.43759
580	0.45564
579	0.47448
578	0.49409
577	0.51426
576	0.5353
575	0.55707
574	0.57986
573	0.60319
572	0.62751
571	0.65267
570	0.67865
569	0.7054
568	0.73303
567	0.7616
566	0.79104
565	0.82128
564	0.85231
563	0.88435
562	0.91707
561	0.9504
560	0.98445
559	1.01916
558	1.05454
557	1.09049
556	1.12722
555	1.16458
554	1.20256
553	1.2409
552	1.27926
551	1.31856
550	1.35788
549	1.39784
548	1.43785
547	1.47847
546	1.51969
545	1.56076
544	1.60235
543	1.64372
542	1.68545
541	1.72739
540	1.76884
539	1.81032
538	1.85174
537	1.89284
536	1.93396
535	1.97464
534	2.0155
533	2.05602
532	2.0962
531	2.13664
530	2.17617
529	2.21544
528	2.25414
527	2.29252
526	2.33016
525	2.36765
524	2.40423
523	2.44051
522	2.4765
521	2.51205
520	2.54931
519	2.58356
518	2.61725
517	2.64987
516	2.68279
515	2.71452
514	2.74537
513	2.77573
512	2.80539
511	2.8345
510	2.86332
509	2.89102
508	2.91854
507	2.94508
506	2.9707
505	2.99557
504	3.0199
503	3.04342
502	3.06584
501	3.08765
500	3.10908
499	3.13022
498	3.14993
497	3.16931
496	3.18835
495	3.20692
494	3.22536
493	3.24255
492	3.25982
491	3.27708
490	3.29305
489	3.30848
488	3.32312
487	3.33684
486	3.35052
485	3.36409
484	3.37751
483	3.38966
482	3.40221
481	3.41429
480	3.42588
479	3.43744
478	3.44807
477	3.45845
476	3.46843
475	3.47909
474	3.48768
473	3.49647
472	3.50422
471	3.51229
470	3.52003
469	3.52818
468	3.53517
467	3.54223
466	3.54993
465	3.55674
464	3.56322
463	3.56938
462	3.57543
461	3.58058
460	3.58612
459	3.59078
458	3.59615
457	3.60069
456	3.6048
455	3.60888
454	3.6133
453	3.61736
452	3.62105
451	3.62306
450	3.62612
449	3.62816
448	3.63101
447	3.63187
446	3.63327
445	3.63536
444	3.63771
443	3.63983
442	3.64139
441	3.64339
440	3.64652
439	3.64661
438	3.64652
437	3.64695
436	3.64734
435	3.64769
434	3.64729
433	3.64771
432	3.6489
431	3.64868
430	3.64851
429	3.64834
428	3.64763
427	3.64764
426	3.64604
425	3.64389
424	3.64215
423	3.63918
422	3.63664
421	3.63422
420	3.63593
419	3.63447
418	3.63176
417	3.63069
416	3.62954
415	3.62915
414	3.62647
413	3.62422
412	3.6222
411	3.61994
410	3.61783
409	3.61536
408	3.61328
407	3.61271
406	3.6103
405	3.60716
404	3.60439
403	3.60214
402	3.60065
401	3.59669
400	3.59393
399	3.59202
398	3.58918
397	3.58676
396	3.58245
395	3.57977
394	3.57608
393	3.57257
392	3.56857
391	3.56518
390	3.56234
389	3.55871
388	3.55371
387	3.55078
386	3.54619
385	3.5413
384	3.53576
383	3.53158
382	3.52602
381	3.52067
380	3.51487
379	3.50908
378	3.50271
377	3.49734
376	3.49219
375	3.48721
374	3.48322
373	3.47873
372	3.47418
371	3.46791
370	3.4593
369	3.45575
368	3.45054
367	3.44411
366	3.44128
365	3.43667
364	3.43327
363	3.42885
362	3.42365
361	3.41958
360	3.41595
359	3.41191
358	3.40627
357	3.40206
356	3.4
355	3.39772
354	3.39192
353	3.38679
352	3.38416
351	3.38013
350	3.37318
349	3.36663
348	3.36168
347	3.35964
346	3.35669
345	3.35276
344	3.35045
343	3.34883
342	3.34573
341	3.34252
340	3.33654
339	3.33424
338	3.32748
337	3.32426
336	3.32053
335	3.317
334	3.3127
333	3.30926
332	3.30313
331	3.29829
330	3.29391
329	3.28604
328	3.27863
327	3.27126
326	3.26751
325	3.26205
324	3.25394
323	3.24828
322	3.24209
321	3.23495
320	3.22742
319	3.21712
318	3.21272
317	3.20328
316	3.19217
315	3.18509
314	3.17543
313	3.16921
312	3.16301
311	3.15368
310	3.14602
309	3.13687
308	3.1281
307	3.11951
306	3.10948
305	3.10174
304	3.09451
303	3.08653
302	3.07981
301	3.06932
300	3.0635
299	3.05329
298	3.04455
297	3.03558
296	3.0278
295	3.02078
294	3.01197
293	3.00267
292	2.99269
291	2.98385
290	2.97444
289	2.96293
288	2.95263
287	2.94464
286	2.93712
285	2.92891
284	2.91991
283	2.91061
282	2.90138
281	2.88705
280	2.87376
279	2.85935
278	2.84529
277	2.82868
276	2.81371
275	2.80085
274	2.79175
273	2.78056
272	2.77191
271	2.76373
270	2.75346
269	2.74563
268	2.73512
267	2.72657
266	2.71436
265	2.7068
264	2.69911
263	2.6904
262	2.68124
261	2.67213
260	2.66528
259	2.65596
258	2.64609
257	2.63913
256	2.63057
255	2.62135
254	2.61142
253	2.6025
252	2.59483
251	2.58385
250	2.57405
249	2.56513
248	2.55842
247	2.54994
246	2.54345
245	2.53408
244	2.52682
243	2.51725
242	2.51048
241	2.50408
240	2.49782
239	2.48846
238	2.48046
237	2.47197
236	2.4623
235	2.45341
234	2.44585
233	2.43766
232	2.43389
231	2.4305
230	2.42935
229	2.42663
228	2.42937
227	2.43819
226	2.45008
225	2.46426
224	2.48308
223	2.50847
222	2.54099
221	2.57447
220	2.6089
219	2.64522
218	2.68312
217	2.72766
216	2.76756
215	2.80589
214	2.84254
213	2.8817
212	2.91846
211	2.95014
210	2.97824
209	3.0121
208	3.04601
207	3.08029
206	3.11606
205	3.16077
204	3.19422
203	3.23306
202	3.26746
201	3.2969
200	3.32501

## Sheet: Fig. 1d
Histogram			Fitted curve
Size/nm	Frequency/%		Size/nm	Frequency/%
28.05	4		28.05	4.0945
34.15	4		28.1049	4.09678
40.25	8		28.1599	4.0991
46.35	8		28.2149	4.10148
52.45	20		28.2698	4.10391
58.55	20		28.3248	4.10639
64.65	8		28.3797	4.10893
70.75	16		28.4347	4.11152
76.85	4		28.4896	4.11417
82.95	8		28.5446	4.11687
			28.5996	4.11963
			28.6545	4.12244
			28.7095	4.12532
			28.7644	4.12826
			28.8194	4.13126
			28.8743	4.13432
			28.9293	4.13745
			28.9842	4.14064
			29.0392	4.1439
			29.0941	4.14723
			29.1491	4.15063
			29.204	4.15409
			29.259	4.15763
			29.314	4.16124
			29.3689	4.16492
			29.4239	4.16868
			29.4788	4.17251
			29.5338	4.17643
			29.5887	4.18042
			29.6437	4.18449
			29.6987	4.18864
			29.7536	4.19288
			29.8086	4.1972
			29.8635	4.20161
			29.9185	4.2061
			29.9734	4.21069
			30.0284	4.21536
			30.0833	4.22012
			30.1383	4.22498
			30.1932	4.22994
			30.2482	4.23499
			30.3031	4.24014
			30.3581	4.24538
			30.4131	4.25073
			30.468	4.25619
			30.523	4.26174
			30.5779	4.26741
			30.6329	4.27318
			30.6878	4.27906
			30.7428	4.28505
			30.7978	4.29115
			30.8527	4.29737
			30.9077	4.30371
			30.9626	4.31016
			31.0176	4.31673
			31.0725	4.32343
			31.1275	4.33025
			31.1824	4.3372
			31.2374	4.34427
			31.2923	4.35147
			31.3473	4.35881
			31.4022	4.36627
			31.4572	4.37388
			31.5122	4.38162
			31.5671	4.3895
			31.6221	4.39752
			31.677	4.40568
			31.732	4.41399
			31.7869	4.42245
			31.8419	4.43106
			31.8969	4.43981
			31.9518	4.44873
			32.0068	4.45779
			32.0617	4.46702
			32.1167	4.47641
			32.1716	4.48596
			32.2266	4.49567
			32.2815	4.50555
			32.3365	4.5156
			32.3914	4.52583
			32.4464	4.53622
			32.5014	4.54679
			32.5563	4.55754
			32.6113	4.56848
			32.6662	4.57959
			32.7212	4.59089
			32.7761	4.60238
			32.8311	4.61406
			32.886	4.62593
			32.941	4.638
			32.996	4.65026
			33.0509	4.66273
			33.1059	4.67539
			33.1608	4.68826
			33.2158	4.70134
			33.2707	4.71464
			33.3257	4.72814
			33.3806	4.74186
			33.4356	4.75579
			33.4905	4.76995
			33.5455	4.78433
			33.6005	4.79893
			33.6554	4.81377
			33.7104	4.82883
			33.7653	4.84413
			33.8203	4.85966
			33.8752	4.87544
			33.9302	4.89145
			33.9851	4.90771
			34.0401	4.92421
			34.0951	4.94097
			34.15	4.95798
			34.2049	4.97524
			34.2599	4.99276
			34.3149	5.01054
			34.3698	5.02858
			34.4248	5.04689
			34.4797	5.06547
			34.5347	5.08432
			34.5896	5.10345
			34.6446	5.12285
			34.6996	5.14253
			34.7545	5.16249
			34.8095	5.18274
			34.8644	5.20328
			34.9194	5.2241
			34.9743	5.24523
			35.0293	5.26664
			35.0842	5.28836
			35.1392	5.31038
			35.1941	5.3327
			35.2491	5.35533
			35.304	5.37827
			35.359	5.40153
			35.414	5.4251
			35.4689	5.44899
			35.5239	5.4732
			35.5788	5.49773
			35.6338	5.52259
			35.6887	5.54778
			35.7437	5.5733
			35.7987	5.59916
			35.8536	5.62536
			35.9086	5.65189
			35.9635	5.67877
			36.0185	5.706
			36.0734	5.73357
			36.1284	5.76149
			36.1833	5.78977
			36.2383	5.8184
			36.2932	5.8474
			36.3482	5.87675
			36.4031	5.90647
			36.4581	5.93655
			36.5131	5.96701
			36.568	5.99783
			36.623	6.02903
			36.6779	6.06061
			36.7329	6.09256
			36.7878	6.1249
			36.8428	6.15762
			36.8978	6.19072
			36.9527	6.22422
			37.0077	6.2581
			37.0626	6.29238
			37.1176	6.32706
			37.1725	6.36213
			37.2275	6.3976
			37.2824	6.43347
			37.3374	6.46975
			37.3923	6.50643
			37.4473	6.54352
			37.5022	6.58103
			37.5572	6.61894
			37.6122	6.65727
			37.6671	6.69601
			37.7221	6.73518
			37.777	6.77476
			37.832	6.81476
			37.8869	6.85519
			37.9419	6.89604
			37.9969	6.93732
			38.0518	6.97903
			38.1068	7.02117
			38.1617	7.06374
			38.2167	7.10674
			38.2716	7.15018
			38.3266	7.19405
			38.3815	7.23836
			38.4365	7.2831
			38.4914	7.32829
			38.5464	7.37392
			38.6013	7.41999
			38.6563	7.4665
			38.7113	7.51346
			38.7662	7.56086
			38.8212	7.60871
			38.8761	7.657
			38.9311	7.70574
			38.986	7.75493
			39.041	7.80456
			39.096	7.85465
			39.1509	7.90519
			39.2059	7.95617
			39.2608	8.00761
			39.3158	8.0595
			39.3707	8.11183
			39.4257	8.16462
			39.4806	8.21786
			39.5356	8.27155
			39.5905	8.3257
			39.6455	8.38029
			39.7004	8.43533
			39.7554	8.49083
			39.8104	8.54677
			39.8653	8.60317
			39.9203	8.66001
			39.9752	8.7173
			40.0302	8.77504
			40.0851	8.83323
			40.1401	8.89186
			40.1951	8.95094
			40.25	9.01046
			40.3049	9.07043
			40.3599	9.13084
			40.4149	9.19169
			40.4698	9.25298
			40.5248	9.3147
			40.5797	9.37687
			40.6347	9.43947
			40.6896	9.5025
			40.7446	9.56596
			40.7996	9.62985
			40.8545	9.69417
			40.9095	9.75892
			40.9644	9.82409
			41.0194	9.88968
			41.0743	9.95569
			41.1293	10.0221
			41.1842	10.089
			41.2392	10.1562
			41.2941	10.2239
			41.3491	10.2919
			41.404	10.3604
			41.459	10.4293
			41.514	10.4985
			41.5689	10.5682
			41.6239	10.6382
			41.6788	10.7087
			41.7338	10.7795
			41.7887	10.8507
			41.8437	10.9222
			41.8987	10.9942
			41.9536	11.0665
			42.0086	11.1392
			42.0635	11.2122
			42.1185	11.2856
			42.1734	11.3593
			42.2284	11.4334
			42.2833	11.5079
			42.3383	11.5826
			42.3932	11.6578
			42.4482	11.7332
			42.5031	11.8089
			42.5581	11.885
			42.6131	11.9614
			42.668	12.0381
			42.723	12.1151
			42.7779	12.1924
			42.8329	12.27
			42.8878	12.3479
			42.9428	12.426
			42.9978	12.5045
			43.0527	12.5832
			43.1077	12.6621
			43.1626	12.7414
			43.2176	12.8208
			43.2725	12.9005
			43.3275	12.9805
			43.3824	13.0607
			43.4374	13.1411
			43.4923	13.2217
			43.5473	13.3026
			43.6022	13.3836
			43.6572	13.4649
			43.7122	13.5463
			43.7671	13.6279
			43.8221	13.7097
			43.877	13.7917
			43.932	13.8738
			43.9869	13.9561
			44.0419	14.0385
			44.0969	14.121
			44.1518	14.2037
			44.2068	14.2866
			44.2617	14.3695
			44.3167	14.4525
			44.3716	14.5357
			44.4266	14.6189
			44.4815	14.7022
			44.5365	14.7856
			44.5914	14.869
			44.6464	14.9526
			44.7013	15.0361
			44.7563	15.1197
			44.8113	15.2034
			44.8662	15.287
			44.9212	15.3707
			45.0311	15.538
			45.086	15.6217
			45.141	15.7053
			45.196	15.7889
			45.2509	15.8725
			45.3059	15.956
			45.3608	16.0394
			45.4158	16.1228
			45.4707	16.2061
			45.5257	16.2893
			45.5806	16.3725
			45.6356	16.4555
			45.6905	16.5384
			45.7455	16.6211
			45.8004	16.7038
			45.8554	16.7863
			45.9104	16.8686
			45.9653	16.9508
			46.0203	17.0328
			46.0752	17.1146
			46.1302	17.1962
			46.1851	17.2776
			46.2401	17.3588
			46.2951	17.4397
			46.35	17.5205
			46.35	17.5205
			46.4049	17.601
			46.4599	17.6812
			46.5149	17.7611
			46.5698	17.8408
			46.6248	17.9202
			46.6797	17.9993
			46.7347	18.0781
			46.7896	18.1566
			46.8446	18.2348
			46.8995	18.3126
			46.9545	18.39
			47.0095	18.4672
			47.0644	18.5439
			47.1194	18.6203
			47.1743	18.6962
			47.2293	18.7718
			47.2842	18.847
			47.3392	18.9217
			47.3941	18.9961
			47.4491	19.0699
			47.504	19.1434
			47.559	19.2163
			47.614	19.2889
			47.6689	19.3609
			47.7239	19.4324
			47.7788	19.5034
			47.8338	19.574
			47.8887	19.644
			47.9437	19.7135
			47.9986	19.7824
			48.0536	19.8508
			48.1086	19.9186
			48.1635	19.9859
			48.2185	20.0526
			48.2734	20.1186
			48.3284	20.1841
			48.3833	20.249
			48.4383	20.3133
			48.4932	20.377
			48.5482	20.44
			48.6031	20.5023
			48.6581	20.5641
			48.7131	20.6251
			48.768	20.6855
			48.823	20.7452
			48.8779	20.8042
			48.9329	20.8625
			48.9878	20.9201
			49.0428	20.977
			49.0977	21.0332
			49.1527	21.0887
			49.2077	21.1434
			49.2626	21.1973
			49.3176	21.2505
			49.3725	21.3029
			49.4275	21.3546
			49.4824	21.4055
			49.5374	21.4556
			49.5923	21.5049
			49.6473	21.5533
			49.7022	21.601
			49.7572	21.6479
			49.8122	21.6939
			49.8671	21.7391
			49.9221	21.7835
			49.977	21.827
			50.032	21.8696
			50.0869	21.9114
			50.1419	21.9524
			50.1968	21.9924
			50.2518	22.0316
			50.3068	22.0699
			50.3617	22.1073
			50.4167	22.1438
			50.4716	22.1794
			50.5266	22.2141
			50.5815	22.2479
			50.6365	22.2808
			50.6914	22.3127
			50.7464	22.3437
			50.8013	22.3738
			50.8563	22.4029
			50.9113	22.4311
			50.9662	22.4584
			51.0212	22.4847
			51.0761	22.51
			51.1311	22.5344
			51.186	22.5578
			51.241	22.5802
			51.2959	22.6017
			51.3509	22.6222
			51.4059	22.6417
			51.4608	22.6602
			51.5158	22.6778
			51.5707	22.6944
			51.6257	22.7099
			51.6806	22.7245
			51.7356	22.7381
			51.7905	22.7507
			51.8455	22.7623
			51.9004	22.7728
			51.9554	22.7824
			52.0104	22.791
			52.0653	22.7986
			52.1203	22.8051
			52.1752	22.8107
			52.2302	22.8152
			52.2851	22.8188
			52.3401	22.8213
			52.395	22.8228
			52.45	22.8233
			52.505	22.8228
			52.5599	22.8213
			52.6149	22.8188
			52.6698	22.8152
			52.7248	22.8107
			52.7797	22.8051
			52.8347	22.7986
			52.8896	22.791
			52.9446	22.7824
			52.9995	22.7728
			53.0545	22.7623
			53.1095	22.7507
			53.1644	22.7381
			53.2194	22.7245
			53.2743	22.7099
			53.3293	22.6944
			53.3842	22.6778
			53.4392	22.6602
			53.4941	22.6417
			53.5491	22.6222
			53.6041	22.6017
			53.659	22.5802
			53.714	22.5578
			53.7689	22.5344
			53.8239	22.51
			53.8788	22.4847
			53.9338	22.4584
			53.9887	22.4311
			54.0437	22.4029
			54.0986	22.3738
			54.1536	22.3437
			54.2086	22.3127
			54.2635	22.2808
			54.3185	22.2479
			54.3734	22.2141
			54.4284	22.1794
			54.4833	22.1438
			54.5383	22.1073
			54.5932	22.0699
			54.6482	22.0316
			54.7032	21.9924
			54.7581	21.9524
			54.8131	21.9114
			54.868	21.8696
			54.923	21.827
			54.9779	21.7835
			55.0329	21.7391
			55.0878	21.6939
			55.1428	21.6479
			55.1977	21.601
			55.2527	21.5533
			55.3077	21.5049
			55.3626	21.4556
			55.4176	21.4055
			55.4725	21.3546
			55.5275	21.3029
			55.5824	21.2505
			55.6374	21.1973
			55.6923	21.1434
			55.7473	21.0887
			55.8023	21.0332
			55.8572	20.977
			55.9122	20.9201
			55.9671	20.8625
			56.0221	20.8042
			56.077	20.7452
			56.132	20.6855
			56.1869	20.6251
			56.2419	20.5641
			56.2968	20.5023
			56.3518	20.44
			56.4068	20.377
			56.4617	20.3133
			56.5167	20.249
			56.5716	20.1841
			56.6266	20.1186
			56.6815	20.0526
			56.7365	19.9859
			56.7914	19.9186
			56.8464	19.8508
			56.9014	19.7824
			56.9563	19.7135
			57.0113	19.644
			57.0662	19.574
			57.1212	19.5034
			57.1761	19.4324
			57.2311	19.3609
			57.286	19.2889
			57.341	19.2163
			57.3959	19.1434
			57.4509	19.0699
			57.5059	18.9961
			57.5608	18.9217
			57.6158	18.847
			57.6707	18.7718
			57.7257	18.6962
			57.7806	18.6203
			57.8356	18.5439
			57.8905	18.4672
			57.9455	18.39
			58.0005	18.3126
			58.0554	18.2348
			58.1104	18.1566
			58.1653	18.0781
			58.2203	17.9993
			58.2752	17.9202
			58.3302	17.8408
			58.3851	17.7611
			58.4401	17.6812
			58.495	17.601
			58.55	17.5205
			58.55	17.5205
			58.605	17.4397
			58.6599	17.3588
			58.7149	17.2776
			58.7698	17.1962
			58.8248	17.1146
			58.8797	17.0328
			58.9347	16.9508
			58.9896	16.8686
			59.0446	16.7863
			59.0996	16.7038
			59.1545	16.6211
			59.2095	16.5384
			59.2644	16.4555
			59.3194	16.3725
			59.3743	16.2893
			59.4293	16.2061
			59.4842	16.1228
			59.5392	16.0394
			59.5941	15.956
			59.6491	15.8725
			59.7041	15.7889
			59.759	15.7053
			59.814	15.6217
			59.8689	15.538
			60.0338	15.287
			60.0887	15.2034
			60.1437	15.1197
			60.1987	15.0361
			60.2536	14.9526
			60.3086	14.869
			60.3635	14.7856
			60.4185	14.7022
			60.4734	14.6189
			60.5284	14.5357
			60.5833	14.4525
			60.6383	14.3695
			60.6932	14.2866
			60.7482	14.2037
			60.8032	14.121
			60.8581	14.0385
			60.9131	13.9561
			60.968	13.8738
			61.023	13.7917
			61.0779	13.7097
			61.1329	13.6279
			61.1878	13.5463
			61.2428	13.4649
			61.2978	13.3836
			61.3527	13.3026
			61.4077	13.2217
			61.4626	13.1411
			61.5176	13.0607
			61.5725	12.9805
			61.6275	12.9005
			61.6824	12.8208
			61.7374	12.7414
			61.7923	12.6621
			61.8473	12.5832
			61.9023	12.5045
			61.9572	12.426
			62.0122	12.3479
			62.0671	12.27
			62.1221	12.1924
			62.177	12.1151
			62.232	12.0381
			62.2869	11.9614
			62.3419	11.885
			62.3969	11.8089
			62.4518	11.7332
			62.5068	11.6578
			62.5617	11.5826
			62.6167	11.5079
			62.6716	11.4334
			62.7266	11.3593
			62.7815	11.2856
			62.8365	11.2122
			62.8914	11.1392
			62.9464	11.0665
			63.0014	10.9942
			63.0563	10.9222
			63.1113	10.8507
			63.1662	10.7795
			63.2212	10.7087
			63.2761	10.6382
			63.3311	10.5682
			63.386	10.4985
			63.441	10.4293
			63.496	10.3604
			63.5509	10.2919
			63.6059	10.2239
			63.6608	10.1562
			63.7158	10.089
			63.7707	10.0221
			63.8257	9.95569
			63.8806	9.88968
			63.9356	9.82409
			63.9905	9.75892
			64.0455	9.69417
			64.1004	9.62985
			64.1554	9.56596
			64.2104	9.5025
			64.2653	9.43947
			64.3203	9.37687
			64.3752	9.3147
			64.4302	9.25298
			64.4851	9.19169
			64.5401	9.13084
			64.5951	9.07043
			64.65	9.01046
			64.7049	8.95094
			64.7599	8.89186
			64.8149	8.83323
			64.8698	8.77504
			64.9248	8.7173
			64.9797	8.66001
			65.0347	8.60317
			65.0896	8.54677
			65.1446	8.49083
			65.1996	8.43533
			65.2545	8.38029
			65.3095	8.3257
			65.3644	8.27155
			65.4194	8.21786
			65.4743	8.16462
			65.5293	8.11183
			65.5842	8.0595
			65.6392	8.00761
			65.6941	7.95617
			65.7491	7.90519
			65.8041	7.85465
			65.859	7.80456
			65.914	7.75493
			65.9689	7.70574
			66.0239	7.657
			66.0788	7.60871
			66.1338	7.56086
			66.1887	7.51346
			66.2437	7.4665
			66.2986	7.41999
			66.3536	7.37392
			66.4086	7.32829
			66.4635	7.2831
			66.5185	7.23836
			66.5734	7.19405
			66.6284	7.15018
			66.6833	7.10674
			66.7383	7.06374
			66.7932	7.02117
			66.8482	6.97903
			66.9031	6.93732
			66.9581	6.89604
			67.0131	6.85519
			67.068	6.81476
			67.123	6.77476
			67.1779	6.73518
			67.2329	6.69601
			67.2878	6.65727
			67.3428	6.61894
			67.3978	6.58103
			67.4527	6.54352
			67.5077	6.50643
			67.5626	6.46975
			67.6176	6.43347
			67.6725	6.3976
			67.7275	6.36213
			67.7824	6.32706
			67.8374	6.29238
			67.8923	6.2581
			67.9473	6.22422
			68.0023	6.19072
			68.0572	6.15762
			68.1122	6.1249
			68.1671	6.09256
			68.2221	6.06061
			68.277	6.02903
			68.332	5.99783
			68.3869	5.96701
			68.4419	5.93655
			68.4968	5.90647
			68.5518	5.87675
			68.6068	5.8474
			68.6617	5.8184
			68.7167	5.78977
			68.7716	5.76149
			68.8266	5.73357
			68.8815	5.706
			68.9365	5.67877
			68.9914	5.65189
			69.0464	5.62536
			69.1013	5.59916
			69.1563	5.5733
			69.2113	5.54778
			69.2662	5.52259
			69.3212	5.49773
			69.3761	5.4732
			69.4311	5.44899
			69.486	5.4251
			69.541	5.40153
			69.596	5.37827
			69.6509	5.35533
			69.7059	5.3327
			69.7608	5.31038
			69.8158	5.28836
			69.8707	5.26664
			69.9257	5.24523
			69.9806	5.2241
			70.0356	5.20328
			70.0905	5.18274
			70.1455	5.16249
			70.2005	5.14253
			70.2554	5.12285
			70.3104	5.10345
			70.3653	5.08432
			70.4203	5.06547
			70.4752	5.04689
			70.5302	5.02858
			70.5851	5.01054
			70.6401	4.99276
			70.695	4.97524
			70.75	4.95798
			70.805	4.94097
			70.8599	4.92421
			70.9149	4.90771
			70.9698	4.89145
			71.0248	4.87544
			71.0797	4.85966
			71.1347	4.84413
			71.1896	4.82883
			71.2446	4.81377
			71.2995	4.79893
			71.3545	4.78433
			71.4095	4.76995
			71.4644	4.75579
			71.5194	4.74186
			71.5743	4.72814
			71.6293	4.71464
			71.6842	4.70134
			71.7392	4.68826
			71.7941	4.67539
			71.8491	4.66273
			71.904	4.65026
			71.959	4.638
			72.014	4.62593
			72.0689	4.61406
			72.1239	4.60238
			72.1788	4.59089
			72.2338	4.57959
			72.2887	4.56848
			72.3437	4.55754
			72.3987	4.54679
			72.4536	4.53622
			72.5086	4.52583
			72.5635	4.5156
			72.6185	4.50555
			72.6734	4.49567
			72.7284	4.48596
			72.7833	4.47641
			72.8383	4.46702
			72.8932	4.45779
			72.9482	4.44873
			73.0032	4.43981
			73.0581	4.43106
			73.1131	4.42245
			73.168	4.41399
			73.223	4.40568
			73.2779	4.39752
			73.3329	4.3895
			73.3878	4.38162
			73.4428	4.37388
			73.4977	4.36627
			73.5527	4.35881
			73.6077	4.35147
			73.6626	4.34427
			73.7176	4.3372
			73.7725	4.33025
			73.8275	4.32343
			73.8824	4.31673
			73.9374	4.31016
			73.9923	4.30371
			74.0473	4.29737
			74.1022	4.29115
			74.1572	4.28505
			74.2122	4.27906
			74.2671	4.27318
			74.3221	4.26741
			74.377	4.26174
			74.432	4.25619
			74.4869	4.25073
			74.5419	4.24538
			74.5969	4.24014
			74.6518	4.23499
			74.7068	4.22994
			74.7617	4.22498
			74.8167	4.22012
			74.8716	4.21536
			74.9266	4.21069
			74.9815	4.2061
			75.0365	4.20161
			75.0914	4.1972
			75.1464	4.19288
			75.2014	4.18864
			75.2563	4.18449
			75.3113	4.18042
			75.3662	4.17643
			75.4212	4.17251
			75.4761	4.16868
			75.5311	4.16492
			75.586	4.16124
			75.641	4.15763
			75.6959	4.15409
			75.7509	4.15063
			75.8059	4.14723
			75.8608	4.1439
			75.9158	4.14064
			75.9707	4.13745
			76.0257	4.13432
			76.0806	4.13126
			76.1356	4.12826
			76.1905	4.12532
			76.2455	4.12244
			76.3004	4.11963
			76.3554	4.11687
			76.4104	4.11417
			76.4653	4.11152
			76.5203	4.10893
			76.5752	4.10639
			76.6302	4.10391
			76.6851	4.10148
			76.7401	4.0991
			76.7951	4.09678
			76.85	4.0945
			76.85	4.0945
			76.9049	4.09227
			76.9599	4.09009
			77.0149	4.08795
			77.0698	4.08586
			77.1248	4.08382
			77.1797	4.08182
			77.2347	4.07986
			77.2896	4.07795
			77.3446	4.07608
			77.3996	4.07425
			77.4545	4.07246
			77.5095	4.07071
			77.5644	4.06899
			77.6194	4.06732
			77.6743	4.06568
			77.7293	4.06408
			77.7842	4.06251
			77.8392	4.06098
			77.8941	4.05949
			77.9491	4.05803
			78.0041	4.0566
			78.059	4.0552
			78.114	4.05383
			78.1689	4.0525
			78.2239	4.05119
			78.2788	4.04992
			78.3338	4.04867
			78.3887	4.04745
			78.4437	4.04627
			78.4986	4.0451
			78.5536	4.04397
			78.6086	4.04286
			78.6635	4.04178
			78.7185	4.04072
			78.7734	4.03969
			78.8284	4.03868
			78.8833	4.03769
			78.9383	4.03673
			78.9932	4.03579
			79.0482	4.03487
			79.1031	4.03398
			79.1581	4.0331
			79.2131	4.03225
			79.268	4.03141
			79.323	4.0306
			79.3779	4.02981
			79.4329	4.02903
			79.4878	4.02828
			79.5428	4.02754
			79.5978	4.02682
			79.6527	4.02611
			79.7077	4.02543
			79.7626	4.02476
			79.8176	4.02411
			79.8725	4.02347
			79.9275	4.02285
			79.9824	4.02224
			80.0374	4.02165
			80.0923	4.02107
			80.1473	4.02051
			80.2023	4.01996
			80.2572	4.01943
			80.3122	4.01891
			80.3671	4.0184
			80.4221	4.0179
			80.477	4.01742
			80.532	4.01695
			80.5869	4.01649
			80.6419	4.01604
			80.6968	4.01561
			80.7518	4.01518
			80.8068	4.01477
			80.8617	4.01436
			80.9167	4.01397
			80.9716	4.01358
			81.0266	4.01321
			81.0815	4.01285
			81.1365	4.01249
			81.1914	4.01215
			81.2464	4.01181
			81.3013	4.01148
			81.3563	4.01116
			81.4113	4.01085
			81.4662	4.01055
			81.5212	4.01025
			81.5761	4.00996
			81.6311	4.00968
			81.686	4.00941
			81.741	4.00915
			81.796	4.00889
			81.8509	4.00864
			81.9059	4.00839
			81.9608	4.00815
			82.0158	4.00792
			82.0707	4.0077
			82.1257	4.00748
			82.1806	4.00726
			82.2356	4.00705
			82.2905	4.00685
			82.3455	4.00665
			82.4005	4.00646
			82.4554	4.00628
			82.5104	4.00609
			82.5653	4.00592
			82.6203	4.00575
			82.6752	4.00558
			82.7302	4.00542
			82.7851	4.00526
			82.8401	4.0051
			82.895	4.00495
			82.95	4.00481

## Sheet: Fig. 1j
CaTaO2N			BaTaO2N
Wavelength/nm	K.M. function/a.u.		Wavelength/nm	K.M. function/a.u.
1000	0.02378		1000	0.09082
999	0.0238		999	0.09075
998	0.0238		998	0.09064
997	0.02384		997	0.09057
996	0.02387		996	0.09048
995	0.02389		995	0.09042
994	0.0239		994	0.09031
993	0.02393		993	0.09025
992	0.02394		992	0.09018
991	0.02397		991	0.09009
990	0.02398		990	0.09002
989	0.02399		989	0.08994
988	0.02401		988	0.08985
987	0.02404		987	0.08979
986	0.02406		986	0.08972
985	0.02407		985	0.08964
984	0.0241		984	0.0896
983	0.0241		983	0.08951
982	0.02414		982	0.08946
981	0.02415		981	0.08937
980	0.02417		980	0.08931
979	0.02422		979	0.0893
978	0.02424		978	0.08923
977	0.02429		977	0.08915
976	0.02431		976	0.08911
975	0.02431		975	0.08905
974	0.02433		974	0.08895
973	0.02435		973	0.08889
972	0.02435		972	0.08881
971	0.02438		971	0.08876
970	0.0244		970	0.08868
969	0.02443		969	0.08862
968	0.02445		968	0.0886
967	0.02447		967	0.08855
966	0.02449		966	0.08844
965	0.02451		965	0.0884
964	0.02452		964	0.08833
963	0.02454		963	0.08826
962	0.02457		962	0.08821
961	0.02459		961	0.08814
960	0.02459		960	0.08808
959	0.02463		959	0.08807
958	0.02466		958	0.08802
957	0.02468		957	0.08795
956	0.0247		956	0.0879
955	0.0247		955	0.08784
954	0.02472		954	0.08779
953	0.02476		953	0.08777
952	0.02475		952	0.08774
951	0.02478		951	0.08768
950	0.02481		950	0.08758
949	0.02483		949	0.0875
948	0.02485		948	0.08744
947	0.02489		947	0.08735
946	0.02492		946	0.08731
945	0.02492		945	0.08725
944	0.02495		944	0.0872
943	0.02495		943	0.08714
942	0.02496		942	0.08709
941	0.02497		941	0.08708
940	0.02498		940	0.08697
939	0.02501		939	0.0869
938	0.02503		938	0.08685
937	0.02503		937	0.0868
936	0.02508		936	0.08673
935	0.0251		935	0.08663
934	0.02514		934	0.08658
933	0.02514		933	0.08654
932	0.02514		932	0.08648
931	0.02516		931	0.08638
930	0.02517		930	0.08633
929	0.02519		929	0.08627
928	0.02521		928	0.08624
927	0.02521		927	0.08615
926	0.02524		926	0.0861
925	0.02526		925	0.08603
924	0.02528		924	0.086
923	0.02531		923	0.08593
922	0.02534		922	0.08589
921	0.02535		921	0.08591
920	0.02539		920	0.0859
919	0.0254		919	0.08587
918	0.02539		918	0.08583
917	0.0254		917	0.0858
916	0.02541		916	0.0858
915	0.02545		915	0.08577
914	0.02545		914	0.08572
913	0.02548		913	0.08567
912	0.0255		912	0.08566
911	0.02553		911	0.08569
910	0.02555		910	0.08564
909	0.02559		909	0.08557
908	0.02559		908	0.08557
907	0.02561		907	0.08555
906	0.02564		906	0.08556
905	0.02567		905	0.0855
904	0.02567		904	0.08542
903	0.02569		903	0.08535
902	0.02571		902	0.08531
901	0.02573		901	0.0853
900	0.02574		900	0.08527
899	0.02572		899	0.08527
898	0.02577		898	0.08524
897	0.0258		897	0.08525
896	0.02582		896	0.08531
895	0.02585		895	0.08524
894	0.02589		894	0.08515
893	0.02595		893	0.08513
892	0.02593		892	0.08519
891	0.02593		891	0.08519
890	0.02594		890	0.08521
889	0.02598		889	0.08513
888	0.02597		888	0.08511
887	0.02597		887	0.08507
886	0.02601		886	0.08506
885	0.02608		885	0.08502
884	0.02611		884	0.08501
883	0.0261		883	0.08496
882	0.02612		882	0.08496
881	0.02614		881	0.08497
880	0.02617		880	0.08492
879	0.02614		879	0.08491
878	0.02615		878	0.0849
877	0.02614		877	0.08498
876	0.02616		876	0.08498
875	0.02619		875	0.08498
874	0.02618		874	0.08498
873	0.02619		873	0.08495
872	0.0262		872	0.08495
871	0.02625		871	0.08495
870	0.02629		870	0.08491
869	0.02631		869	0.08497
868	0.02634		868	0.08496
867	0.02639		867	0.08505
866	0.02641		866	0.08507
865	0.02638		865	0.08507
864	0.02638		864	0.08508
863	0.02639		863	0.08513
862	0.02637		862	0.08512
861	0.02639		861	0.08515
860	0.02638		860	0.08508
859	0.02641		859	0.08506
858	0.02643		858	0.08508
857	0.02647		857	0.08499
856	0.02646		856	0.08509
855	0.02645		855	0.08512
854	0.02648		854	0.08522
853	0.02653		853	0.08525
852	0.02657		852	0.08524
851	0.02656		851	0.08528
850	0.02557		850	0.08373
849	0.02559		849	0.08383
848	0.02563		848	0.08369
847	0.02559		847	0.08373
846	0.02563		846	0.08368
845	0.02569		845	0.08361
844	0.02563		844	0.08363
843	0.02565		843	0.08355
842	0.02568		842	0.08369
841	0.02569		841	0.08374
840	0.02569		840	0.08391
839	0.02574		839	0.08391
838	0.02579		838	0.0839
837	0.02574		837	0.0839
836	0.02577		836	0.08405
835	0.02577		835	0.08401
834	0.02575		834	0.08405
833	0.02579		833	0.08412
832	0.02575		832	0.08428
831	0.0258		831	0.08434
830	0.02589		830	0.08429
829	0.02596		829	0.08434
828	0.02595		828	0.08441
827	0.02597		827	0.08444
826	0.026		826	0.08447
825	0.026		825	0.08451
824	0.02601		824	0.08465
823	0.02604		823	0.08478
822	0.02604		822	0.08493
821	0.02612		821	0.08512
820	0.02618		820	0.08529
819	0.0262		819	0.08545
818	0.02627		818	0.08561
817	0.02628		817	0.08576
816	0.02632		816	0.08589
815	0.02634		815	0.08601
814	0.02635		814	0.08616
813	0.02639		813	0.08624
812	0.02642		812	0.08638
811	0.02648		811	0.08652
810	0.02651		810	0.08655
809	0.02655		809	0.08671
808	0.02659		808	0.0868
807	0.02663		807	0.08698
806	0.02663		806	0.08706
805	0.02668		805	0.08721
804	0.02668		804	0.08733
803	0.0267		803	0.08747
802	0.02671		802	0.08761
801	0.02673		801	0.08774
800	0.02679		800	0.08789
799	0.02681		799	0.08801
798	0.02682		798	0.08811
797	0.02687		797	0.08824
796	0.0269		796	0.08838
795	0.02691		795	0.08855
794	0.02693		794	0.08873
793	0.02696		793	0.08884
792	0.027		792	0.08909
791	0.02703		791	0.08929
790	0.02708		790	0.08946
789	0.0271		789	0.08961
788	0.0271		788	0.08971
787	0.02715		787	0.08989
786	0.02715		786	0.09002
785	0.02717		785	0.09009
784	0.02718		784	0.09027
783	0.02718		783	0.0904
782	0.02724		782	0.09059
781	0.0273		781	0.09078
780	0.02733		780	0.09091
779	0.02732		779	0.09117
778	0.02737		778	0.09136
777	0.02742		777	0.09155
776	0.02746		776	0.09177
775	0.02744		775	0.09196
774	0.02744		774	0.09214
773	0.02746		773	0.09234
772	0.02748		772	0.09249
771	0.02753		771	0.09267
770	0.02752		770	0.09279
769	0.02759		769	0.09297
768	0.02762		768	0.09318
767	0.02766		767	0.09342
766	0.02773		766	0.09357
765	0.02774		765	0.09382
764	0.02782		764	0.09404
763	0.02782		763	0.09425
762	0.02785		762	0.09442
761	0.02789		761	0.0946
760	0.02791		760	0.09477
759	0.02794		759	0.09493
758	0.02795		758	0.09515
757	0.028		757	0.09536
756	0.02805		756	0.09557
755	0.02807		755	0.09583
754	0.02807		754	0.09602
753	0.02812		753	0.09622
752	0.02816		752	0.09644
751	0.0282		751	0.09674
750	0.02819		750	0.09695
749	0.0282		749	0.09713
748	0.02826		748	0.09738
747	0.02829		747	0.09767
746	0.02834		746	0.0979
745	0.02836		745	0.09815
744	0.02837		744	0.09843
743	0.02841		743	0.09874
742	0.02844		742	0.09898
741	0.02846		741	0.09921
740	0.02853		740	0.09947
739	0.02856		739	0.09976
738	0.02862		738	0.09998
737	0.02867		737	0.10026
736	0.0287		736	0.10057
735	0.02873		735	0.10087
734	0.02873		734	0.10115
733	0.02876		733	0.10141
732	0.02878		732	0.10169
731	0.02877		731	0.10198
730	0.0288		730	0.10223
729	0.02881		729	0.1025
728	0.02882		728	0.10284
727	0.02887		727	0.10313
726	0.0289		726	0.10344
725	0.02894		725	0.10379
724	0.02896		724	0.10414
723	0.02901		723	0.10453
722	0.02906		722	0.10483
721	0.02909		721	0.1052
720	0.02914		720	0.1056
719	0.02916		719	0.10597
718	0.02921		718	0.1063
717	0.02926		717	0.10663
716	0.02926		716	0.10701
715	0.0293		715	0.1074
714	0.02936		714	0.10786
713	0.02938		713	0.10826
712	0.0294		712	0.1087
711	0.02941		711	0.10921
710	0.02944		710	0.10967
709	0.02948		709	0.11017
708	0.02948		708	0.11063
707	0.0295		707	0.11107
706	0.02956		706	0.11162
705	0.02962		705	0.11208
704	0.02964		704	0.11258
703	0.02968		703	0.11312
702	0.02969		702	0.11367
701	0.02976		701	0.11421
700	0.02979		700	0.1148
699	0.02982		699	0.1154
698	0.02986		698	0.11605
697	0.02989		697	0.11668
696	0.02992		696	0.11735
695	0.02994		695	0.11806
694	0.02997		694	0.11884
693	0.03001		693	0.11965
692	0.03005		692	0.1205
691	0.03012		691	0.12135
690	0.03018		690	0.12222
689	0.03023		689	0.1232
688	0.0303		688	0.12412
687	0.03034		687	0.12513
686	0.03038		686	0.12613
685	0.0304		685	0.12716
684	0.03043		684	0.12824
683	0.03048		683	0.12933
682	0.03051		682	0.13045
681	0.03056		681	0.13158
680	0.03059		680	0.1328
679	0.03059		679	0.13402
678	0.0306		678	0.13531
677	0.03063		677	0.13662
676	0.03062		676	0.13812
675	0.03065		675	0.13963
674	0.03069		674	0.1412
673	0.03075		673	0.1429
672	0.03079		672	0.14469
671	0.03082		671	0.1466
670	0.03088		670	0.14851
669	0.03094		669	0.15058
668	0.03098		668	0.15276
667	0.03103		667	0.15506
666	0.03108		666	0.15742
665	0.03111		665	0.15991
664	0.03117		664	0.16255
663	0.0312		663	0.16527
662	0.03124		662	0.16811
661	0.03127		661	0.17109
660	0.0313		660	0.17421
659	0.03135		659	0.17751
658	0.03139		658	0.18088
657	0.03144		657	0.18446
656	0.03152		656	0.18825
655	0.03155		655	0.19222
654	0.03162		654	0.19639
653	0.03169		653	0.2007
652	0.03176		652	0.20516
651	0.03181		651	0.20988
650	0.03189		650	0.21469
649	0.03193		649	0.21975
648	0.03199		648	0.2249
647	0.03205		647	0.23047
646	0.0321		646	0.2363
645	0.03218		645	0.24227
644	0.03226		644	0.24854
643	0.03233		643	0.2551
642	0.0324		642	0.26189
641	0.03247		641	0.26896
640	0.03255		640	0.27625
639	0.03261		639	0.28397
638	0.03268		638	0.29195
637	0.03275		637	0.30017
636	0.03286		636	0.3088
635	0.03295		635	0.31773
634	0.03304		634	0.32701
633	0.03312		633	0.33653
632	0.03323		632	0.34644
631	0.03334		631	0.3567
630	0.03344		630	0.3675
629	0.03351		629	0.37861
628	0.03364		628	0.39014
627	0.03373		627	0.40225
626	0.03387		626	0.41473
625	0.03396		625	0.42772
624	0.03405		624	0.44124
623	0.03415		623	0.45517
622	0.03429		622	0.46957
621	0.03443		621	0.48446
620	0.03458		620	0.49992
619	0.03474		619	0.51584
618	0.0349		618	0.53242
617	0.03507		617	0.54954
616	0.03521		616	0.56731
615	0.03539		615	0.58544
614	0.03557		614	0.60435
613	0.03572		613	0.62376
612	0.03588		612	0.64389
611	0.03607		611	0.66443
610	0.03627		610	0.68566
609	0.03646		609	0.70769
608	0.03664		608	0.7301
607	0.03688		607	0.75318
606	0.03714		606	0.7768
605	0.03735		605	0.80111
604	0.03758		604	0.8257
603	0.03786		603	0.85074
602	0.03814		602	0.87677
601	0.03837		601	0.90306
600	0.0387		600	0.93174
599	0.03899		599	0.95911
598	0.03931		598	0.98711
597	0.03963		597	1.01556
596	0.03998		596	1.04462
595	0.04035		595	1.07441
594	0.0407		594	1.10444
593	0.04105		593	1.1352
592	0.04139		592	1.1664
591	0.04179		591	1.1981
590	0.04218		590	1.23029
589	0.04259		589	1.26299
588	0.04302		588	1.29601
587	0.04349		587	1.3293
586	0.044		586	1.36286
585	0.0445		585	1.3969
584	0.04503		584	1.43117
583	0.0456		583	1.4659
582	0.04618		582	1.50093
581	0.04679		581	1.5364
580	0.04743		580	1.57199
579	0.04812		579	1.60804
578	0.04883		578	1.64433
577	0.04957		577	1.68115
576	0.05036		576	1.71801
575	0.05123		575	1.7548
574	0.0521		574	1.79203
573	0.05305		573	1.82899
572	0.05405		572	1.86631
571	0.05508		571	1.90343
570	0.05618		570	1.94067
569	0.05731		569	1.9782
568	0.05854		568	2.01558
567	0.0598		567	2.05317
566	0.06115		566	2.09098
565	0.06258		565	2.12834
564	0.06412		564	2.16558
563	0.0657		563	2.20278
562	0.06741		562	2.23996
561	0.06925		561	2.27673
560	0.07115		560	2.31316
559	0.07318		559	2.34929
558	0.0753		558	2.38568
557	0.07754		557	2.42128
556	0.07993		556	2.4565
555	0.08242		555	2.49156
554	0.08508		554	2.5257
553	0.08785		553	2.55977
552	0.09082		552	2.59344
551	0.09396		551	2.6263
550	0.09725		550	2.65908
549	0.10077		549	2.69066
548	0.10451		548	2.72228
547	0.10849		547	2.75352
546	0.11273		546	2.78412
545	0.11721		545	2.81483
544	0.12196		544	2.84518
543	0.12702		543	2.87517
542	0.13241		542	2.90492
541	0.13814		541	2.93421
540	0.14413		540	2.96251
539	0.1505		539	2.99024
538	0.15729		538	3.01766
537	0.16445		537	3.0441
536	0.17215		536	3.07025
535	0.18012		535	3.09582
534	0.18876		534	3.12139
533	0.19785		533	3.14631
532	0.20755		532	3.17078
531	0.21771		531	3.1955
530	0.22854		530	3.21895
529	0.23997		529	3.24267
528	0.252		528	3.265
527	0.26486		527	3.28697
526	0.27816		526	3.30857
525	0.29239		525	3.32974
524	0.30731		524	3.35041
523	0.32303		523	3.37104
522	0.33958		522	3.39153
521	0.35694		521	3.411
520	0.37633		520	3.4317
519	0.39552		519	3.45144
518	0.41565		518	3.46938
517	0.43681		517	3.48686
516	0.45887		516	3.50435
515	0.48206		515	3.52235
514	0.50636		514	3.53952
513	0.53155		513	3.55675
512	0.55785		512	3.5738
511	0.58509		511	3.58986
510	0.61343		510	3.60546
509	0.64266		509	3.6198
508	0.67282		508	3.63445
507	0.70415		507	3.64782
506	0.73644		506	3.66113
505	0.76959		505	3.67415
504	0.80359		504	3.68736
503	0.83853		503	3.70033
502	0.87429		502	3.7127
501	0.91097		501	3.7246
500	0.94817		500	3.73671
499	0.98634		499	3.74781
498	1.0255		498	3.75886
497	1.06544		497	3.77016
496	1.10609		496	3.78124
495	1.14736		495	3.79209
494	1.18967		494	3.80204
493	1.23253		493	3.81238
492	1.27565		492	3.82185
491	1.31925		491	3.83161
490	1.36303		490	3.84039
489	1.4075		489	3.84912
488	1.45191		488	3.85782
487	1.49677		487	3.86585
486	1.54171		486	3.87316
485	1.58695		485	3.88052
484	1.63225		484	3.8868
483	1.67786		483	3.89333
482	1.72372		482	3.89962
481	1.7694		481	3.90571
480	1.81535		480	3.91271
479	1.86087		479	3.91911
478	1.90679		478	3.92579
477	1.95218		477	3.93256
476	1.99762		476	3.93828
475	2.04288		475	3.94403
474	2.0878		474	3.94976
473	2.13248		473	3.95479
472	2.17637		472	3.9603
471	2.22055		471	3.9645
470	2.26398		470	3.9694
469	2.30671		469	3.97364
468	2.34877		468	3.97814
467	2.39044		467	3.98198
466	2.43169		466	3.98599
465	2.47254		465	3.98917
464	2.5126		464	3.99333
463	2.55214		463	3.99712
462	2.59132		462	4.00047
461	2.62918		461	4.0038
460	2.66656		460	4.00651
459	2.70232		459	4.01008
458	2.73773		458	4.01297
457	2.77168		457	4.01526
456	2.80575		456	4.01746
455	2.83787		455	4.01997
454	2.87025		454	4.02228
453	2.90155		453	4.02465
452	2.9326		452	4.02546
451	2.96235		451	4.02659
450	2.99061		450	4.02727
449	3.01885		449	4.0289
448	3.04651		448	4.0298
447	3.0728		447	4.03018
446	3.09796		446	4.03005
445	3.12294		445	4.03086
444	3.14745		444	4.03189
443	3.17087		443	4.03217
442	3.19386		442	4.03149
441	3.21544		441	4.03146
440	3.23644		440	4.0316
439	3.25731		439	4.03186
438	3.27693		438	4.03035
437	3.29589		437	4.03053
436	3.31383		436	4.02966
435	3.3312		435	4.02984
434	3.34838		434	4.02853
433	3.36451		433	4.02774
432	3.37958		432	4.0274
431	3.39417		431	4.0272
430	3.40855		430	4.02675
429	3.4228		429	4.02566
428	3.43661		428	4.02554
427	3.44915		427	4.02448
426	3.46164		426	4.02442
425	3.47366		425	4.02288
424	3.48414		424	4.02126
423	3.49379		423	4.01917
422	3.50402		422	4.01689
421	3.51356		421	4.01473
420	3.53279		420	4.01617
419	3.53936		419	4.01315
418	3.5483		418	4.01087
417	3.55559		417	4.00971
416	3.56411		416	4.00792
415	3.57196		415	4.00749
414	3.57813		414	4.0059
413	3.58653		413	4.00484
412	3.5928		412	4.0048
411	3.59867		411	4.00285
410	3.60426		410	4.00033
409	3.60933		409	3.99758
408	3.61608		408	3.99549
407	3.6204		407	3.9924
406	3.62548		406	3.99061
405	3.63015		405	3.98827
404	3.63419		404	3.98632
403	3.63716		403	3.98433
402	3.64006		402	3.98115
401	3.64443		401	3.97864
400	3.64718		400	3.97625
399	3.65023		399	3.97378
398	3.65309		398	3.97086
397	3.65534		397	3.96763
396	3.65726		396	3.96517
395	3.65963		395	3.96288
394	3.66002		394	3.95927
393	3.6609		393	3.9566
392	3.66099		392	3.95314
391	3.66087		391	3.95012
390	3.6599		390	3.94815
389	3.65969		389	3.94471
388	3.65993		388	3.94084
387	3.6598		387	3.93774
386	3.65936		386	3.93454
385	3.65934		385	3.93191
384	3.65884		384	3.92842
383	3.65773		383	3.92459
382	3.6561		382	3.9229
381	3.65501		381	3.91946
380	3.65273		380	3.91522
379	3.65062		379	3.91227
378	3.64928		378	3.90959
377	3.64855		377	3.90708
376	3.64705		376	3.90282
375	3.64622		375	3.89835
374	3.64402		374	3.89674
373	3.64188		373	3.89305
372	3.63838		372	3.89024
371	3.63669		371	3.8847
370	3.63013		370	3.88283
369	3.62778		369	3.8777
368	3.62272		368	3.87578
367	3.62262		367	3.87475
366	3.62211		366	3.87403
365	3.62048		365	3.87378
364	3.6192		364	3.87379
363	3.61674		363	3.87531
362	3.61314		362	3.87437
361	3.61041		361	3.8714
360	3.60719		360	3.87023
359	3.6067		359	3.86898
358	3.60456		358	3.87028
357	3.60235		357	3.86813
356	3.6008		356	3.86842
355	3.59972		355	3.86876
354	3.59557		354	3.86865
353	3.59076		353	3.86883
352	3.58739		352	3.86715
351	3.58502		351	3.86549
350	3.58351		350	3.86531
349	3.57781		349	3.86355
348	3.57556		348	3.86323
347	3.57299		347	3.86228
346	3.57071		346	3.86242
345	3.56846		345	3.86466
344	3.56367		344	3.86729
343	3.55997		343	3.86446
342	3.56064		342	3.86081
341	3.55573		341	3.85743
340	3.5456		340	3.86219
339	3.54145		339	3.86154
338	3.53933		338	3.86033
337	3.5373		337	3.85605
336	3.53466		336	3.8531
335	3.53293		335	3.85246
334	3.52584		334	3.85059
333	3.52247		333	3.84869
332	3.52104		332	3.84725
331	3.51452		331	3.84518
330	3.51167		330	3.8399
329	3.50395		329	3.83527
328	3.49856		328	3.82872
327	3.49449		327	3.82408
326	3.48868		326	3.81777
325	3.48282		325	3.81197
324	3.47643		324	3.80781
323	3.47086		323	3.8017
322	3.46587		322	3.79703
321	3.45936		321	3.79083
320	3.45098		320	3.7866
319	3.44353		319	3.77918
318	3.43862		318	3.77136
317	3.43226		317	3.76403
316	3.42674		316	3.75709
315	3.42165		315	3.75334
314	3.41587		314	3.74559
313	3.40978		313	3.73882
312	3.40143		312	3.73155
311	3.39498		311	3.72509
310	3.38753		310	3.71742
309	3.37934		309	3.70893
308	3.37016		308	3.69959
307	3.36201		307	3.69174
306	3.35519		306	3.68542
305	3.34443		305	3.67725
304	3.33701		304	3.66912
303	3.32812		303	3.66177
302	3.32059		302	3.65241
301	3.31165		301	3.64781
300	3.30276		300	3.64058
299	3.29607		299	3.6289
298	3.2888		298	3.61974
297	3.28084		297	3.61225
296	3.2727		296	3.60464
295	3.26227		295	3.59524
294	3.25496		294	3.58627
293	3.24657		293	3.57639
292	3.23871		292	3.56787
291	3.23067		291	3.55777
290	3.21858		290	3.54834
289	3.20934		289	3.53901
288	3.2036		288	3.52825
287	3.1927		287	3.51727
286	3.1829		286	3.50642
285	3.17383		285	3.49795
284	3.16395		284	3.48779
283	3.15512		283	3.47809
282	3.1442		282	3.46146
281	3.13059		281	3.44843
280	3.11638		280	3.43501
279	3.10272		279	3.42093
278	3.08759		278	3.40473
277	3.07356		277	3.38916
276	3.05902		276	3.37701
275	3.0467		275	3.36535
274	3.03582		274	3.35464
273	3.02628		273	3.34357
272	3.01711		272	3.33015
271	3.00771		271	3.31945
270	2.99998		270	3.30663
269	2.98968		269	3.29471
268	2.98321		268	3.28323
267	2.97503		267	3.27317
266	2.96668		266	3.26234
265	2.95648		265	3.251
264	2.94753		264	3.24
263	2.93933		263	3.23043
262	2.93034		262	3.22101
261	2.91848		261	3.21047
260	2.91037		260	3.20207
259	2.90254		259	3.19299
258	2.89328		258	3.18542
257	2.8849		257	3.17707
256	2.87713		256	3.16956
255	2.86806		255	3.15736
254	2.85948		254	3.14372
253	2.84906		253	3.13308
252	2.83988		252	3.12184
251	2.83328		251	3.1107
250	2.8259		250	3.10026
249	2.81882		249	3.09095
248	2.80897		248	3.08502
247	2.80425		247	3.07714
246	2.7974		246	3.06859
245	2.79145		245	3.06231
244	2.78598		244	3.05441
243	2.77864		243	3.04731
242	2.7724		242	3.04049
241	2.76645		241	3.03392
240	2.76088		240	3.02881
239	2.75313		239	3.02012
238	2.74502		238	3.01491
237	2.73968		237	3.00456
236	2.73335		236	2.9965
235	2.72673		235	2.9877
234	2.71913		234	2.97976
233	2.71338		233	2.97106
232	2.71017		232	2.963
231	2.70637		231	2.95948
230	2.70634		230	2.95757
229	2.70976		229	2.95967
228	2.71254		228	2.96235
227	2.7255		227	2.97528
226	2.73886		226	2.99103
225	2.7585		225	3.00787
224	2.78155		224	3.0359
223	2.81116		223	3.06588
222	2.84445		222	3.10463
221	2.87871		221	3.13898
220	2.91458		220	3.1849
219	2.95553		219	3.23213
218	2.99633		218	3.2729
217	3.03387		217	3.32173
216	3.06514		216	3.36359
215	3.10336		215	3.40969
214	3.14399		214	3.45531
213	3.17618		213	3.4997
212	3.20971		212	3.54349
211	3.24848		211	3.58508
210	3.28352		210	3.62665
209	3.3317		209	3.6629
208	3.37471		208	3.70718
207	3.40324		207	3.75305
206	3.4359		206	3.78882
205	3.46289		205	3.82895
204	3.49402		204	3.87053
203	3.52469		203	3.91184
202	3.5415		202	3.94721
201	3.57397		201	3.955
200	3.61928		200	3.98093

## Sheet: Fig. 1l
Histogram			Fitted curve
Size/nm	Frequency/%		Size/nm	Frequency/%
49	11.5		49	7.65388
53	11.5		49.036	7.65401
57	11.5		49.0721	7.65416
61	11.5		49.1081	7.6543
65	15.4		49.1441	7.65445
69	11.5		49.1802	7.65461
73	11.5		49.2162	7.65477
77	7.7		49.2522	7.65494
81	3.8		49.2883	7.65511
85	3.8		49.3243	7.65529
			49.3604	7.65548
			49.3964	7.65567
			49.4324	7.65586
			49.4685	7.65607
			49.5045	7.65627
			49.5405	7.65649
			49.5766	7.65671
			49.6126	7.65694
			49.6487	7.65718
			49.6847	7.65742
			49.7207	7.65768
			49.7568	7.65794
			49.7928	7.65821
			49.8288	7.65848
			49.8649	7.65877
			49.9009	7.65906
			49.9369	7.65937
			49.973	7.65968
			50.009	7.66
			50.0451	7.66034
			50.0811	7.66068
			50.1171	7.66103
			50.1531	7.6614
			50.1892	7.66177
			50.2252	7.66216
			50.2613	7.66256
			50.2973	7.66297
			50.3333	7.66339
			50.3694	7.66383
			50.4054	7.66428
			50.4414	7.66474
			50.4775	7.66521
			50.5135	7.6657
			50.5496	7.66621
			50.5856	7.66673
			50.6216	7.66726
			50.6577	7.66781
			50.6937	7.66838
			50.7297	7.66896
			50.7658	7.66956
			50.8018	7.67018
			50.8378	7.67081
			50.8739	7.67147
			50.9099	7.67214
			50.946	7.67283
			50.982	7.67354
			51.018	7.67427
			51.054	7.67503
			51.0901	7.6758
			51.1261	7.6766
			51.1622	7.67741
			51.1982	7.67825
			51.2342	7.67912
			51.2703	7.68001
			51.3063	7.68092
			51.3423	7.68186
			51.3784	7.68282
			51.4144	7.68381
			51.4504	7.68483
			51.4865	7.68588
			51.5225	7.68695
			51.5586	7.68805
			51.5946	7.68918
			51.6306	7.69035
			51.6667	7.69154
			51.7027	7.69277
			51.7387	7.69403
			51.7748	7.69532
			51.8108	7.69665
			51.8469	7.69801
			51.8829	7.69941
			51.9189	7.70085
			51.9549	7.70232
			51.991	7.70383
			52.027	7.70538
			52.0631	7.70697
			52.0991	7.7086
			52.1351	7.71028
			52.1712	7.71199
			52.2072	7.71375
			52.2432	7.71556
			52.2793	7.71741
			52.3153	7.71931
			52.3513	7.72125
			52.3874	7.72325
			52.4234	7.72529
			52.4595	7.72738
			52.4955	7.72953
			52.5315	7.73173
			52.5676	7.73399
			52.6036	7.7363
			52.6396	7.73866
			52.6757	7.74109
			52.7117	7.74357
			52.7478	7.74611
			52.7838	7.74872
			52.8198	7.75139
			52.8559	7.75412
			52.8919	7.75691
			52.9279	7.75978
			52.964	7.76271
			53	7.76571
			53.036	7.76878
			53.0721	7.77192
			53.1081	7.77514
			53.1441	7.77843
			53.1802	7.78179
			53.2162	7.78524
			53.2522	7.78876
			53.2883	7.79236
			53.3243	7.79605
			53.3604	7.79982
			53.3964	7.80367
			53.4324	7.80761
			53.4685	7.81164
			53.5045	7.81576
			53.5405	7.81997
			53.5766	7.82427
			53.6126	7.82867
			53.6487	7.83317
			53.6847	7.83776
			53.7207	7.84246
			53.7568	7.84725
			53.7928	7.85215
			53.8288	7.85716
			53.8649	7.86227
			53.9009	7.86749
			53.9369	7.87282
			53.973	7.87826
			54.009	7.88382
			54.0451	7.8895
			54.0811	7.89529
			54.1171	7.90121
			54.1531	7.90724
			54.1892	7.9134
			54.2252	7.91969
			54.2613	7.92611
			54.2973	7.93265
			54.3333	7.93933
			54.3694	7.94614
			54.4054	7.95309
			54.4414	7.96018
			54.4775	7.96741
			54.5135	7.97478
			54.5496	7.9823
			54.5856	7.98996
			54.6216	7.99778
			54.6577	8.00574
			54.6937	8.01386
			54.7297	8.02213
			54.7658	8.03057
			54.8018	8.03916
			54.8378	8.04792
			54.8739	8.05684
			54.9099	8.06593
			54.946	8.07518
			54.982	8.08461
			55.018	8.09422
			55.054	8.104
			55.0901	8.11396
			55.1261	8.1241
			55.1622	8.13442
			55.1982	8.14493
			55.2342	8.15563
			55.2703	8.16651
			55.3063	8.17759
			55.3423	8.18887
			55.3784	8.20034
			55.4144	8.21202
			55.4504	8.22389
			55.4865	8.23597
			55.5225	8.24826
			55.5586	8.26076
			55.5946	8.27347
			55.6306	8.28639
			55.6667	8.29954
			55.7027	8.3129
			55.7387	8.32648
			55.7748	8.34028
			55.8108	8.35431
			55.8469	8.36857
			55.8829	8.38307
			55.9189	8.39779
			55.9549	8.41275
			55.991	8.42795
			56.027	8.44339
			56.0631	8.45907
			56.0991	8.47499
			56.1351	8.49117
			56.1712	8.50759
			56.2072	8.52427
			56.2432	8.5412
			56.2793	8.55838
			56.3153	8.57582
			56.3513	8.59353
			56.3874	8.6115
			56.4234	8.62973
			56.4595	8.64823
			56.4955	8.66699
			56.5315	8.68603
			56.5676	8.70535
			56.6036	8.72494
			56.6396	8.7448
			56.6757	8.76495
			56.7117	8.78537
			56.7478	8.80608
			56.7838	8.82708
			56.8198	8.84836
			56.8559	8.86993
			56.8919	8.89179
			56.9279	8.91394
			56.964	8.93639
			57	8.95913
			57.036	8.98217
			57.0721	9.0055
			57.1081	9.02914
			57.1441	9.05308
			57.1802	9.07732
			57.2162	9.10187
			57.2522	9.12672
			57.2883	9.15188
			57.3243	9.17735
			57.3604	9.20313
			57.3964	9.22922
			57.4324	9.25562
			57.4685	9.28233
			57.5045	9.30936
			57.5405	9.3367
			57.5766	9.36436
			57.6126	9.39233
			57.6487	9.42062
			57.6847	9.44923
			57.7207	9.47816
			57.7568	9.5074
			57.7928	9.53697
			57.8288	9.56685
			57.8649	9.59706
			57.9009	9.62758
			57.9369	9.65842
			57.973	9.68959
			58.009	9.72107
			58.0451	9.75288
			58.0811	9.78501
			58.1171	9.81745
			58.1531	9.85022
			58.1892	9.8833
			58.2252	9.91671
			58.2613	9.95043
			58.2973	9.98447
			58.3333	10.0188
			58.3694	10.0535
			58.4054	10.0885
			58.4414	10.1238
			58.4775	10.1594
			58.5135	10.1953
			58.5496	10.2316
			58.5856	10.2681
			58.6216	10.305
			58.6577	10.3422
			58.6937	10.3796
			58.7297	10.4174
			58.7658	10.4555
			58.8018	10.4939
			58.8378	10.5325
			58.8739	10.5715
			58.9099	10.6108
			58.946	10.6503
			58.982	10.6902
			59.018	10.7303
			59.054	10.7707
			59.0901	10.8114
			59.1261	10.8524
			59.1622	10.8936
			59.1982	10.9352
			59.2342	10.9769
			59.2703	11.019
			59.3063	11.0613
			59.3423	11.1039
			59.3784	11.1467
			59.4144	11.1898
			59.4504	11.2332
			59.4865	11.2767
			59.5225	11.3206
			59.5586	11.3646
			59.5946	11.4089
			59.6306	11.4535
			59.6667	11.4982
			59.7027	11.5432
			59.7387	11.5884
			59.7748	11.6337
			59.8108	11.6793
			59.8469	11.7251
			59.8829	11.7711
			59.9189	11.8173
			59.9549	11.8637
			59.991	11.9102
			60.027	11.957
			60.0631	12.0039
			60.0991	12.0509
			60.1351	12.0981
			60.1712	12.1455
			60.2072	12.193
			60.2432	12.2407
			60.2793	12.2885
			60.3153	12.3364
			60.3513	12.3844
			60.3874	12.4326
			60.4234	12.4809
			60.4595	12.5292
			60.4955	12.5777
			60.5315	12.6263
			60.5676	12.6749
			60.6036	12.7236
			60.6396	12.7724
			60.6757	12.8213
			60.7117	12.8702
			60.7478	12.9191
			60.7838	12.9681
			60.8198	13.0171
			60.8559	13.0662
			60.8919	13.1152
			60.9279	13.1643
			60.964	13.2134
			61	13.2625
			61.036	13.3115
			61.0721	13.3606
			61.1081	13.4096
			61.1441	13.4586
			61.1802	13.5075
			61.2162	13.5564
			61.2522	13.6052
			61.2883	13.6539
			61.3243	13.7026
			61.3604	13.7512
			61.3964	13.7996
			61.4324	13.848
			61.4685	13.8963
			61.5045	13.9444
			61.5405	13.9925
			61.5766	14.0404
			61.6126	14.0881
			61.6487	14.1357
			61.6847	14.1831
			61.7207	14.2304
			61.7568	14.2774
			61.7928	14.3243
			61.8288	14.371
			61.8649	14.4175
			61.9009	14.4637
			61.9369	14.5098
			61.973	14.5556
			62.009	14.6012
			62.0451	14.6465
			62.0811	14.6915
			62.1171	14.7363
			62.1531	14.7808
			62.1892	14.825
			62.2252	14.869
			62.2613	14.9126
			62.2973	14.9559
			62.3333	14.9989
			62.3694	15.0416
			62.4054	15.0839
			62.4414	15.1259
			62.4775	15.1675
			62.5135	15.2088
			62.5496	15.2497
			62.5856	15.2902
			62.6216	15.3303
			62.6577	15.37
			62.6937	15.4093
			62.7297	15.4482
			62.7658	15.4867
			62.8018	15.5248
			62.8378	15.5624
			62.8739	15.5996
			62.9099	15.6363
			62.946	15.6725
			62.982	15.7083
			63.018	15.7436
			63.054	15.7784
			63.0901	15.8127
			63.1261	15.8466
			63.1622	15.8799
			63.1982	15.9127
			63.2342	15.945
			63.2703	15.9767
			63.3063	16.0079
			63.3423	16.0386
			63.3784	16.0687
			63.4144	16.0983
			63.4504	16.1273
			63.4865	16.1557
			63.5225	16.1835
			63.5586	16.2108
			63.5946	16.2374
			63.6306	16.2635
			63.6667	16.289
			63.7027	16.3139
			63.7387	16.3381
			63.7748	16.3618
			63.8108	16.3848
			63.8469	16.4072
			63.8829	16.4289
			63.9189	16.4501
			63.9549	16.4705
			63.991	16.4903
			64.027	16.5095
			64.0631	16.528
			64.0991	16.5459
			64.1351	16.5631
			64.1712	16.5796
			64.2072	16.5954
			64.2432	16.6106
			64.2793	16.6251
			64.3153	16.6388
			64.3513	16.6519
			64.3874	16.6644
			64.4234	16.6761
			64.4595	16.6871
			64.4955	16.6974
			64.5315	16.7071
			64.5676	16.716
			64.6036	16.7242
			64.6396	16.7317
			64.6757	16.7385
			64.7117	16.7446
			64.7477	16.75
			64.7838	16.7546
			64.8198	16.7586
			64.8559	16.7618
			64.8919	16.7643
			64.9279	16.7661
			64.964	16.7672
			65	16.7675
			65.036	16.7672
			65.0721	16.7661
			65.1081	16.7643
			65.1441	16.7618
			65.1802	16.7586
			65.2162	16.7546
			65.2523	16.75
			65.2883	16.7446
			65.3243	16.7385
			65.3604	16.7317
			65.3964	16.7242
			65.4324	16.716
			65.4685	16.7071
			65.5045	16.6974
			65.5405	16.6871
			65.5766	16.6761
			65.6126	16.6644
			65.6487	16.6519
			65.6847	16.6388
			65.7207	16.6251
			65.7568	16.6106
			65.7928	16.5954
			65.8288	16.5796
			65.8649	16.5631
			65.9009	16.5459
			65.9369	16.528
			65.973	16.5095
			66.009	16.4903
			66.0451	16.4705
			66.0811	16.4501
			66.1171	16.4289
			66.1531	16.4072
			66.1892	16.3848
			66.2252	16.3618
			66.2613	16.3381
			66.2973	16.3139
			66.3333	16.289
			66.3694	16.2635
			66.4054	16.2374
			66.4414	16.2108
			66.4775	16.1835
			66.5135	16.1557
			66.5495	16.1273
			66.5856	16.0983
			66.6216	16.0687
			66.6577	16.0386
			66.6937	16.0079
			66.7297	15.9767
			66.7658	15.945
			66.8018	15.9127
			66.8378	15.8799
			66.8739	15.8466
			66.9099	15.8127
			66.9459	15.7784
			66.982	15.7436
			67.018	15.7083
			67.0541	15.6725
			67.0901	15.6363
			67.1261	15.5996
			67.1622	15.5624
			67.1982	15.5248
			67.2342	15.4867
			67.2703	15.4482
			67.3063	15.4093
			67.3423	15.37
			67.3784	15.3303
			67.4144	15.2902
			67.4505	15.2497
			67.4865	15.2088
			67.5225	15.1675
			67.5586	15.1259
			67.5946	15.0839
			67.6306	15.0416
			67.6667	14.9989
			67.7027	14.9559
			67.7387	14.9126
			67.7748	14.869
			67.8108	14.825
			67.8469	14.7808
			67.8829	14.7363
			67.9189	14.6915
			67.9549	14.6465
			67.991	14.6012
			68.027	14.5556
			68.0631	14.5098
			68.0991	14.4637
			68.1351	14.4175
			68.1712	14.371
			68.2072	14.3243
			68.2432	14.2774
			68.2793	14.2304
			68.3153	14.1831
			68.3513	14.1357
			68.3874	14.0881
			68.4234	14.0404
			68.4595	13.9925
			68.4955	13.9444
			68.5315	13.8963
			68.5676	13.848
			68.6036	13.7996
			68.6396	13.7512
			68.6757	13.7026
			68.7117	13.6539
			68.7477	13.6052
			68.7838	13.5564
			68.8198	13.5075
			68.8559	13.4586
			68.8919	13.4096
			68.9279	13.3606
			68.964	13.3115
			69	13.2625
			69.036	13.2134
			69.0721	13.1643
			69.1081	13.1152
			69.1441	13.0662
			69.1802	13.0171
			69.2162	12.9681
			69.2523	12.9191
			69.2883	12.8702
			69.3243	12.8213
			69.3604	12.7724
			69.3964	12.7236
			69.4324	12.6749
			69.4685	12.6263
			69.5045	12.5777
			69.5405	12.5292
			69.5766	12.4809
			69.6126	12.4326
			69.6487	12.3844
			69.6847	12.3364
			69.7207	12.2885
			69.7568	12.2407
			69.7928	12.193
			69.8288	12.1455
			69.8649	12.0981
			69.9009	12.0509
			69.9369	12.0039
			69.973	11.957
			70.009	11.9102
			70.0451	11.8637
			70.0811	11.8173
			70.1171	11.7711
			70.1531	11.7251
			70.1892	11.6793
			70.2252	11.6337
			70.2613	11.5884
			70.2973	11.5432
			70.3333	11.4982
			70.3694	11.4535
			70.4054	11.4089
			70.4414	11.3646
			70.4775	11.3206
			70.5135	11.2767
			70.5495	11.2332
			70.5856	11.1898
			70.6216	11.1467
			70.6577	11.1039
			70.6937	11.0613
			70.7297	11.019
			70.7658	10.9769
			70.8018	10.9352
			70.8378	10.8936
			70.8739	10.8524
			70.9099	10.8114
			70.9459	10.7707
			70.982	10.7303
			71.018	10.6902
			71.0541	10.6503
			71.0901	10.6108
			71.1261	10.5715
			71.1622	10.5325
			71.1982	10.4939
			71.2342	10.4555
			71.2703	10.4174
			71.3063	10.3796
			71.3423	10.3422
			71.3784	10.305
			71.4144	10.2681
			71.4505	10.2316
			71.4865	10.1953
			71.5225	10.1594
			71.5586	10.1238
			71.5946	10.0885
			71.6306	10.0535
			71.6667	10.0188
			71.7027	9.98447
			71.7387	9.95043
			71.7748	9.91671
			71.8108	9.8833
			71.8469	9.85022
			71.8829	9.81745
			71.9189	9.78501
			71.9549	9.75288
			71.991	9.72107
			72.027	9.68959
			72.0631	9.65842
			72.0991	9.62758
			72.1351	9.59706
			72.1712	9.56685
			72.2072	9.53697
			72.2432	9.5074
			72.2793	9.47816
			72.3153	9.44923
			72.3513	9.42062
			72.3874	9.39233
			72.4234	9.36436
			72.4595	9.3367
			72.4955	9.30936
			72.5315	9.28233
			72.5676	9.25562
			72.6036	9.22922
			72.6396	9.20313
			72.6757	9.17735
			72.7117	9.15188
			72.7477	9.12672
			72.7838	9.10187
			72.8198	9.07732
			72.8559	9.05308
			72.8919	9.02914
			72.9279	9.0055
			72.964	8.98217
			73	8.95913
			73.036	8.93639
			73.0721	8.91394
			73.1081	8.89179
			73.1441	8.86993
			73.1802	8.84836
			73.2162	8.82708
			73.2523	8.80608
			73.2883	8.78537
			73.3243	8.76495
			73.3604	8.7448
			73.3964	8.72494
			73.4324	8.70535
			73.4685	8.68603
			73.5045	8.66699
			73.5405	8.64823
			73.5766	8.62973
			73.6126	8.6115
			73.6487	8.59353
			73.6847	8.57582
			73.7207	8.55838
			73.7568	8.5412
			73.7928	8.52427
			73.8288	8.50759
			73.8649	8.49117
			73.9009	8.47499
			73.9369	8.45907
			73.973	8.44339
			74.009	8.42795
			74.0451	8.41275
			74.0811	8.39779
			74.1171	8.38307
			74.1531	8.36857
			74.1892	8.35431
			74.2252	8.34028
			74.2613	8.32648
			74.2973	8.3129
			74.3333	8.29954
			74.3694	8.28639
			74.4054	8.27347
			74.4414	8.26076
			74.4775	8.24826
			74.5135	8.23597
			74.5495	8.22389
			74.5856	8.21202
			74.6216	8.20034
			74.6577	8.18887
			74.6937	8.17759
			74.7297	8.16651
			74.7658	8.15563
			74.8018	8.14493
			74.8378	8.13442
			74.8739	8.1241
			74.9099	8.11396
			74.9459	8.104
			74.982	8.09422
			75.018	8.08461
			75.0541	8.07518
			75.0901	8.06593
			75.1261	8.05684
			75.1622	8.04792
			75.1982	8.03916
			75.2342	8.03057
			75.2703	8.02213
			75.3063	8.01386
			75.3423	8.00574
			75.3784	7.99778
			75.4144	7.98996
			75.4505	7.9823
			75.4865	7.97478
			75.5225	7.96741
			75.5586	7.96018
			75.5946	7.95309
			75.6306	7.94614
			75.6667	7.93933
			75.7027	7.93265
			75.7387	7.92611
			75.7748	7.91969
			75.8108	7.9134
			75.8469	7.90724
			75.8829	7.90121
			75.9189	7.89529
			75.9549	7.8895
			75.991	7.88382
			76.027	7.87826
			76.0631	7.87282
			76.0991	7.86749
			76.1351	7.86227
			76.1712	7.85716
			76.2072	7.85215
			76.2432	7.84725
			76.2793	7.84246
			76.3153	7.83776
			76.3513	7.83317
			76.3874	7.82867
			76.4234	7.82427
			76.4595	7.81997
			76.4955	7.81576
			76.5315	7.81164
			76.5676	7.80761
			76.6036	7.80367
			76.6396	7.79982
			76.6757	7.79605
			76.7117	7.79236
			76.7477	7.78876
			76.7838	7.78524
			76.8198	7.78179
			76.8559	7.77843
			76.8919	7.77514
			76.9279	7.77192
			76.964	7.76878
			77	7.76571
			77.036	7.76271
			77.0721	7.75978
			77.1081	7.75691
			77.1441	7.75412
			77.1802	7.75139
			77.2162	7.74872
			77.2523	7.74611
			77.2883	7.74357
			77.3243	7.74109
			77.3604	7.73866
			77.3964	7.7363
			77.4324	7.73399
			77.4685	7.73173
			77.5045	7.72953
			77.5405	7.72738
			77.5766	7.72529
			77.6126	7.72325
			77.6487	7.72125
			77.6847	7.71931
			77.7207	7.71741
			77.7568	7.71556
			77.7928	7.71375
			77.8288	7.71199
			77.8649	7.71028
			77.9009	7.7086
			77.9369	7.70697
			77.973	7.70538
			78.009	7.70383
			78.0451	7.70232
			78.0811	7.70085
			78.1171	7.69941
			78.1531	7.69801
			78.1892	7.69665
			78.2252	7.69532
			78.2613	7.69403
			78.2973	7.69277
			78.3333	7.69154
			78.3694	7.69035
			78.4054	7.68918
			78.4414	7.68805
			78.4775	7.68695
			78.5135	7.68588
			78.5495	7.68483
			78.5856	7.68381
			78.6216	7.68282
			78.6577	7.68186
			78.6937	7.68092
			78.7297	7.68001
			78.7658	7.67912
			78.8018	7.67825
			78.8378	7.67741
			78.8739	7.6766
			78.9099	7.6758
			78.9459	7.67503
			78.982	7.67427
			79.018	7.67354
			79.0541	7.67283
			79.0901	7.67214
			79.1261	7.67147
			79.1622	7.67081
			79.1982	7.67018
			79.2342	7.66956
			79.2703	7.66896
			79.3063	7.66838
			79.3423	7.66781
			79.3784	7.66726
			79.4144	7.66673
			79.4505	7.66621
			79.4865	7.6657
			79.5225	7.66521
			79.5586	7.66474
			79.5946	7.66428
			79.6306	7.66383
			79.6667	7.66339
			79.7027	7.66297
			79.7387	7.66256
			79.7748	7.66216
			79.8108	7.66177
			79.8469	7.6614
			79.8829	7.66103
			79.9189	7.66068
			79.9549	7.66034
			79.991	7.66
			80.027	7.65968
			80.0631	7.65937
			80.0991	7.65906
			80.1351	7.65877
			80.1712	7.65848
			80.2072	7.65821
			80.2432	7.65794
			80.2793	7.65768
			80.3153	7.65742
			80.3513	7.65718
			80.3874	7.65694
			80.4234	7.65671
			80.4595	7.65649
			80.4955	7.65627
			80.5315	7.65607
			80.5676	7.65586
			80.6036	7.65567
			80.6396	7.65548
			80.6757	7.65529
			80.7117	7.65511
			80.7477	7.65494
			80.7838	7.65477
			80.8198	7.65461
			80.8559	7.65445
			80.8919	7.6543
			80.9279	7.65416
			80.964	7.65401
			81	7.65388
			81.036	7.65374
			81.0721	7.65361
			81.1081	7.65349
			81.1441	7.65337
			81.1802	7.65325
			81.2162	7.65314
			81.2523	7.65303
			81.2883	7.65292
			81.3243	7.65282
			81.3604	7.65272
			81.3964	7.65263
			81.4324	7.65253
			81.4685	7.65244
			81.5045	7.65236
			81.5405	7.65227
			81.5766	7.65219
			81.6126	7.65211
			81.6487	7.65204
			81.6847	7.65197
			81.7207	7.6519
			81.7568	7.65183
			81.7928	7.65176
			81.8288	7.6517
			81.8649	7.65164
			81.9009	7.65158
			81.9369	7.65152
			81.973	7.65146
			82.009	7.65141
			82.0451	7.65136
			82.0811	7.65131
			82.1171	7.65126
			82.1531	7.65122
			82.1892	7.65117
			82.2252	7.65113
			82.2613	7.65109
			82.2973	7.65105
			82.3333	7.65101
			82.3694	7.65097
			82.4054	7.65093
			82.4414	7.6509
			82.4775	7.65086
			82.5135	7.65083
			82.5495	7.6508
			82.5856	7.65077
			82.6216	7.65074
			82.6577	7.65071
			82.6937	7.65069
			82.7297	7.65066
			82.7658	7.65064
			82.8018	7.65061
			82.8378	7.65059
			82.8739	7.65057
			82.9099	7.65054
			82.9459	7.65052
			82.982	7.6505
			83.018	7.65048
			83.0541	7.65046
			83.0901	7.65045
			83.1261	7.65043
			83.1622	7.65041
			83.1982	7.6504
			83.2342	7.65038
			83.2703	7.65037
			83.3063	7.65035
			83.3423	7.65034
			83.3784	7.65032
			83.4144	7.65031
			83.4505	7.6503
			83.4865	7.65029
			83.5225	7.65028
			83.5586	7.65027
			83.5946	7.65025
			83.6306	7.65024
			83.6667	7.65023
			83.7027	7.65023
			83.7387	7.65022
			83.7748	7.65021
			83.8108	7.6502
			83.8469	7.65019
			83.8829	7.65018
			83.9189	7.65018
			83.9549	7.65017
			83.991	7.65016
			84.027	7.65016
			84.0631	7.65015
			84.0991	7.65014
			84.1351	7.65014
			84.1712	7.65013
			84.2072	7.65013
			84.2432	7.65012
			84.2793	7.65012
			84.3153	7.65011
			84.3513	7.65011
			84.3874	7.6501
			84.4234	7.6501
			84.4595	7.65009
			84.4955	7.65009
			84.5315	7.65009
			84.5676	7.65008
			84.6036	7.65008
			84.6396	7.65008
			84.6757	7.65007
			84.7117	7.65007
			84.7477	7.65007
			84.7838	7.65006
			84.8198	7.65006
			84.8559	7.65006
			84.8919	7.65006
			84.9279	7.65005
			84.964	7.65005
			85	7.65005

## Sheet: Fig. 1n
Histogram			Fitted curve
Size/nm	Frequency/%		Size/nm	Frequency/%
33.65	2.4		33.65	2.14635
38.95	2.4		33.6977	2.15124
44.25	22		33.7455	2.15627
49.55	31.7		33.7932	2.16145
54.85	14.6		33.841	2.16679
60.15	14.6		33.8887	2.17229
65.45	7.3		33.9365	2.17796
70.75	2.4		33.9842	2.18379
76.05	0		34.032	2.18979
81.35	2.4		34.0797	2.19597
			34.1275	2.20233
			34.1752	2.20888
			34.223	2.21562
			34.2707	2.22255
			34.3185	2.22969
			34.3662	2.23703
			34.414	2.24458
			34.4617	2.25234
			34.5095	2.26033
			34.5572	2.26854
			34.605	2.27698
			34.6527	2.28566
			34.7004	2.29459
			34.7482	2.30376
			34.7959	2.31319
			34.8437	2.32288
			34.8914	2.33283
			34.9392	2.34306
			34.9869	2.35357
			35.0347	2.36436
			35.0824	2.37545
			35.1302	2.38683
			35.1779	2.39852
			35.2257	2.41053
			35.2734	2.42285
			35.3212	2.4355
			35.3689	2.44849
			35.4167	2.46181
			35.4644	2.47549
			35.5122	2.48952
			35.5599	2.50392
			35.6077	2.51868
			35.6554	2.53383
			35.7032	2.54937
			35.7509	2.5653
			35.7987	2.58164
			35.8464	2.59839
			35.8941	2.61556
			35.9419	2.63317
			35.9896	2.65121
			36.0374	2.6697
			36.0851	2.68864
			36.1329	2.70805
			36.1806	2.72794
			36.2284	2.74832
			36.2761	2.76918
			36.3239	2.79055
			36.3716	2.81244
			36.4194	2.83484
			36.4671	2.85778
			36.5149	2.88127
			36.5626	2.90531
			36.6104	2.92991
			36.6581	2.95508
			36.7059	2.98084
			36.7536	3.0072
			36.8013	3.03416
			36.8491	3.06174
			36.8969	3.08995
			36.9446	3.11879
			36.9923	3.14829
			37.0401	3.17844
			37.0878	3.20927
			37.1356	3.24078
			37.1833	3.27299
			37.2311	3.30591
			37.2788	3.33954
			37.3266	3.37391
			37.3743	3.40901
			37.4221	3.44487
			37.4698	3.4815
			37.5176	3.51891
			37.5653	3.55711
			37.6131	3.59611
			37.6608	3.63592
			37.7086	3.67657
			37.7563	3.71805
			37.804	3.76038
			37.8518	3.80359
			37.8995	3.84766
			37.9473	3.89263
			37.995	3.9385
			38.0428	3.98529
			38.0905	4.03301
			38.1383	4.08167
			38.186	4.13128
			38.2338	4.18186
			38.2815	4.23341
			38.3293	4.28596
			38.377	4.33952
			38.4248	4.3941
			38.4725	4.4497
			38.5203	4.50635
			38.568	4.56406
			38.6158	4.62283
			38.6635	4.68269
			38.7113	4.74364
			38.759	4.80571
			38.8068	4.86889
			38.8545	4.9332
			38.9023	4.99866
			38.95	5.06528
			38.95	5.06528
			38.9978	5.13307
			39.0455	5.20204
			39.0932	5.27221
			39.141	5.34358
			39.1887	5.41618
			39.2365	5.49
			39.2842	5.56507
			39.332	5.6414
			39.3797	5.71899
			39.4275	5.79786
			39.4752	5.87802
			39.523	5.95948
			39.5707	6.04225
			39.6185	6.12634
			39.6662	6.21177
			39.714	6.29854
			39.7617	6.38667
			39.8095	6.47616
			39.8572	6.56702
			39.9049	6.65927
			39.9527	6.75292
			40.0005	6.84796
			40.0482	6.94442
			40.096	7.04231
			40.1437	7.14162
			40.1914	7.24237
			40.2392	7.34456
			40.2869	7.44821
			40.3347	7.55332
			40.3824	7.6599
			40.4302	7.76796
			40.4779	7.8775
			40.5257	7.98852
			40.5734	8.10105
			40.6212	8.21507
			40.6689	8.3306
			40.7167	8.44764
			40.7644	8.56619
			40.8122	8.68626
			40.8599	8.80786
			40.9077	8.93098
			40.9554	9.05564
			41.0031	9.18183
			41.0509	9.30955
			41.0986	9.43881
			41.1464	9.5696
			41.1941	9.70194
			41.2419	9.83581
			41.2896	9.97123
			41.3374	10.1082
			41.3851	10.2467
			41.4329	10.3867
			41.4806	10.5283
			41.5284	10.6714
			41.5761	10.816
			41.6239	10.9622
			41.6716	11.1098
			41.7194	11.259
			41.7671	11.4098
			41.8149	11.562
			41.8626	11.7157
			41.9104	11.8709
			41.9581	12.0276
			42.0059	12.1858
			42.0536	12.3455
			42.1013	12.5066
			42.1491	12.6692
			42.1968	12.8332
			42.2446	12.9987
			42.2923	13.1656
			42.3401	13.3339
			42.3878	13.5036
			42.4356	13.6747
			42.4833	13.8472
			42.5311	14.021
			42.5788	14.1962
			42.6266	14.3727
			42.6743	14.5506
			42.7221	14.7297
			42.7698	14.9101
			42.8176	15.0918
			42.8653	15.2747
			42.9131	15.4588
			42.9608	15.6442
			43.0086	15.8307
			43.0563	16.0184
			43.1041	16.2072
			43.1518	16.3972
			43.1996	16.5883
			43.2473	16.7804
			43.2951	16.9736
			43.3428	17.1678
			43.3905	17.3631
			43.4383	17.5592
			43.486	17.7564
			43.5338	17.9545
			43.5815	18.1534
			43.6293	18.3533
			43.677	18.5539
			43.7248	18.7554
			43.7725	18.9577
			43.8203	19.1607
			43.868	19.3644
			43.9158	19.5688
			43.9635	19.7738
			44.0113	19.9795
			44.059	20.1858
			44.1068	20.3926
			44.1545	20.5999
			44.2022	20.8077
			44.25	21.0159
			44.2978	21.2246
			44.3455	21.4336
			44.3932	21.6429
			44.441	21.8526
			44.4887	22.0625
			44.5365	22.2726
			44.5842	22.4829
			44.632	22.6933
			44.6797	22.9038
			44.7275	23.1144
			44.7752	23.325
			44.823	23.5356
			44.8707	23.7461
			44.9185	23.9565
			44.9662	24.1667
			45.014	24.3768
			45.0617	24.5866
			45.1095	24.7961
			45.1572	25.0053
			45.2049	25.2141
			45.2527	25.4225
			45.3004	25.6305
			45.3482	25.8379
			45.3959	26.0448
			45.4437	26.251
			45.4914	26.4567
			45.5392	26.6616
			45.5869	26.8658
			45.6347	27.0692
			45.6824	27.2718
			45.7302	27.4735
			45.7779	27.6743
			45.8257	27.8741
			45.8734	28.0729
			45.9212	28.2706
			45.9689	28.4672
			46.0167	28.6627
			46.0644	28.8569
			46.1122	29.0499
			46.1599	29.2416
			46.2077	29.4319
			46.2554	29.6208
			46.3032	29.8083
			46.3509	29.9943
			46.3987	30.1787
			46.4464	30.3616
			46.4941	30.5428
			46.5419	30.7224
			46.5896	30.9002
			46.6374	31.0762
			46.6851	31.2505
			46.7329	31.4229
			46.7806	31.5933
			46.8284	31.7619
			46.8761	31.9284
			46.9239	32.0929
			46.9716	32.2553
			47.0194	32.4155
			47.0671	32.5736
			47.1149	32.7295
			47.1626	32.8832
			47.2104	33.0345
			47.2581	33.1835
			47.3059	33.3301
			47.3536	33.4743
			47.4014	33.6161
			47.4491	33.7553
			47.4969	33.892
			47.5446	34.0262
			47.5923	34.1577
			47.6401	34.2865
			47.6878	34.4127
			47.7356	34.5362
			47.7833	34.6569
			47.8311	34.7749
			47.8788	34.89
			47.9266	35.0022
			47.9743	35.1116
			48.0221	35.218
			48.0698	35.3215
			48.1176	35.422
			48.1653	35.5195
			48.2131	35.614
			48.2608	35.7054
			48.3086	35.7937
			48.3563	35.879
			48.404	35.961
			48.4518	36.0399
			48.4995	36.1156
			48.5473	36.1882
			48.5951	36.2574
			48.6428	36.3235
			48.6905	36.3862
			48.7383	36.4457
			48.786	36.5019
			48.8338	36.5547
			48.8815	36.6043
			48.9293	36.6504
			48.977	36.6932
			49.0248	36.7326
			49.0725	36.7687
			49.1203	36.8013
			49.168	36.8305
			49.2158	36.8563
			49.2635	36.8787
			49.3113	36.8977
			49.359	36.9132
			49.4068	36.9253
			49.4545	36.9339
			49.5022	36.9391
			49.55	36.9408
			49.5977	36.9391
			49.6455	36.9339
			49.6932	36.9253
			49.741	36.9132
			49.7887	36.8977
			49.8365	36.8787
			49.8842	36.8563
			49.932	36.8305
			49.9797	36.8013
			50.0275	36.7687
			50.0752	36.7326
			50.123	36.6932
			50.1707	36.6504
			50.2185	36.6043
			50.2662	36.5547
			50.314	36.5019
			50.3617	36.4457
			50.4095	36.3862
			50.4572	36.3235
			50.505	36.2574
			50.5527	36.1882
			50.6005	36.1156
			50.6482	36.0399
			50.696	35.961
			50.7437	35.879
			50.7914	35.7937
			50.8392	35.7054
			50.8869	35.614
			50.9347	35.5195
			50.9824	35.422
			51.0302	35.3215
			51.0779	35.218
			51.1257	35.1116
			51.1734	35.0022
			51.2212	34.89
			51.2689	34.7749
			51.3167	34.6569
			51.3644	34.5362
			51.4122	34.4127
			51.4599	34.2865
			51.5077	34.1577
			51.5554	34.0262
			51.6031	33.892
			51.6509	33.7553
			51.6987	33.6161
			51.7464	33.4743
			51.7941	33.3301
			51.8419	33.1835
			51.8896	33.0345
			51.9374	32.8832
			51.9851	32.7295
			52.0329	32.5736
			52.0806	32.4155
			52.1284	32.2553
			52.1761	32.0929
			52.2239	31.9284
			52.2716	31.7619
			52.3194	31.5933
			52.3671	31.4229
			52.4149	31.2505
			52.4626	31.0762
			52.5104	30.9002
			52.5581	30.7224
			52.6059	30.5428
			52.6536	30.3616
			52.7013	30.1787
			52.7491	29.9943
			52.7968	29.8083
			52.8446	29.6208
			52.8923	29.4319
			52.9401	29.2416
			52.9878	29.0499
			53.0356	28.8569
			53.0833	28.6627
			53.1311	28.4672
			53.1788	28.2706
			53.2266	28.0729
			53.2743	27.8741
			53.3221	27.6743
			53.3698	27.4735
			53.4176	27.2718
			53.4653	27.0692
			53.5131	26.8658
			53.5608	26.6616
			53.6086	26.4567
			53.6563	26.251
			53.7041	26.0448
			53.7518	25.8379
			53.7996	25.6305
			53.8473	25.4225
			53.895	25.2141
			53.9428	25.0053
			53.9905	24.7961
			54.0383	24.5866
			54.086	24.3768
			54.1338	24.1667
			54.1815	23.9565
			54.2293	23.7461
			54.277	23.5356
			54.3248	23.325
			54.3725	23.1144
			54.4203	22.9038
			54.468	22.6933
			54.5158	22.4829
			54.5635	22.2726
			54.6113	22.0625
			54.659	21.8526
			54.7068	21.6429
			54.7545	21.4336
			54.8023	21.2246
			54.85	21.0159
			54.85	21.0159
			54.8978	20.8077
			54.9455	20.5999
			54.9932	20.3926
			55.041	20.1858
			55.0887	19.9795
			55.1365	19.7738
			55.1842	19.5688
			55.232	19.3644
			55.2797	19.1607
			55.3275	18.9577
			55.3752	18.7554
			55.423	18.5539
			55.4707	18.3533
			55.5185	18.1534
			55.5662	17.9545
			55.614	17.7564
			55.6617	17.5592
			55.7095	17.3631
			55.7572	17.1678
			55.8049	16.9736
			55.8527	16.7804
			55.9004	16.5883
			55.9482	16.3972
			55.996	16.2072
			56.0437	16.0184
			56.0914	15.8307
			56.1392	15.6442
			56.1869	15.4588
			56.2347	15.2747
			56.2824	15.0918
			56.3302	14.9101
			56.3779	14.7297
			56.4257	14.5506
			56.4734	14.3727
			56.5212	14.1962
			56.5689	14.021
			56.6167	13.8472
			56.6644	13.6747
			56.7122	13.5036
			56.7599	13.3339
			56.8077	13.1656
			56.8554	12.9987
			56.9031	12.8332
			56.9509	12.6692
			56.9986	12.5066
			57.0464	12.3455
			57.0941	12.1858
			57.1419	12.0276
			57.1896	11.8709
			57.2374	11.7157
			57.2851	11.562
			57.3329	11.4098
			57.3806	11.259
			57.4284	11.1098
			57.4761	10.9622
			57.5239	10.816
			57.5716	10.6714
			57.6194	10.5283
			57.6671	10.3867
			57.7149	10.2467
			57.7626	10.1082
			57.8104	9.97123
			57.8581	9.83581
			57.9059	9.70194
			57.9536	9.5696
			58.0014	9.43881
			58.0491	9.30955
			58.0969	9.18183
			58.1446	9.05564
			58.1923	8.93098
			58.2401	8.80786
			58.2878	8.68626
			58.3356	8.56619
			58.3833	8.44764
			58.4311	8.3306
			58.4788	8.21507
			58.5266	8.10105
			58.5743	7.98852
			58.6221	7.8775
			58.6698	7.76796
			58.7176	7.6599
			58.7653	7.55332
			58.8131	7.44821
			58.8608	7.34456
			58.9086	7.24237
			58.9563	7.14162
			59.004	7.04231
			59.0518	6.94442
			59.0996	6.84796
			59.1473	6.75292
			59.1951	6.65927
			59.2428	6.56702
			59.2905	6.47616
			59.3383	6.38667
			59.386	6.29854
			59.4338	6.21177
			59.4815	6.12634
			59.5293	6.04225
			59.577	5.95948
			59.6248	5.87802
			59.6725	5.79786
			59.7203	5.71899
			59.768	5.6414
			59.8158	5.56507
			59.8635	5.49
			59.9113	5.41618
			59.959	5.34358
			60.0068	5.27221
			60.0545	5.20204
			60.1022	5.13307
			60.15	5.06528
			60.1977	4.99866
			60.2455	4.9332
			60.2932	4.86889
			60.341	4.80571
			60.3887	4.74364
			60.4365	4.68269
			60.4842	4.62283
			60.532	4.56406
			60.5797	4.50635
			60.6275	4.4497
			60.6752	4.3941
			60.723	4.33952
			60.7707	4.28596
			60.8185	4.23341
			60.8662	4.18186
			60.914	4.13128
			60.9617	4.08167
			61.0095	4.03301
			61.0572	3.98529
			61.105	3.9385
			61.1527	3.89263
			61.2004	3.84766
			61.2482	3.80359
			61.2959	3.76038
			61.3437	3.71805
			61.3914	3.67657
			61.4392	3.63592
			61.4869	3.59611
			61.5347	3.55711
			61.5824	3.51891
			61.6302	3.4815
			61.6779	3.44487
			61.7257	3.40901
			61.7734	3.37391
			61.8212	3.33954
			61.8689	3.30591
			61.9167	3.27299
			61.9644	3.24078
			62.0122	3.20927
			62.0599	3.17844
			62.1077	3.14829
			62.1554	3.11879
			62.2032	3.08995
			62.2509	3.06174
			62.2987	3.03416
			62.3464	3.0072
			62.3941	2.98084
			62.4419	2.95508
			62.4896	2.92991
			62.5374	2.90531
			62.5851	2.88127
			62.6329	2.85778
			62.6806	2.83484
			62.7284	2.81244
			62.7761	2.79055
			62.8239	2.76918
			62.8716	2.74832
			62.9194	2.72794
			62.9671	2.70805
			63.0149	2.68864
			63.0626	2.6697
			63.1104	2.65121
			63.1581	2.63317
			63.2059	2.61556
			63.2536	2.59839
			63.3013	2.58164
			63.3491	2.5653
			63.3969	2.54937
			63.4446	2.53383
			63.4923	2.51868
			63.5401	2.50392
			63.5878	2.48952
			63.6356	2.47549
			63.6833	2.46181
			63.7311	2.44849
			63.7788	2.4355
			63.8266	2.42285
			63.8743	2.41053
			63.9221	2.39852
			63.9698	2.38683
			64.0176	2.37545
			64.0653	2.36436
			64.1131	2.35357
			64.1608	2.34306
			64.2086	2.33283
			64.2563	2.32288
			64.3041	2.31319
			64.3518	2.30376
			64.3996	2.29459
			64.4473	2.28566
			64.4951	2.27698
			64.5428	2.26854
			64.5905	2.26033
			64.6383	2.25234
			64.686	2.24458
			64.7338	2.23703
			64.7815	2.22969
			64.8293	2.22255
			64.877	2.21562
			64.9248	2.20888
			64.9725	2.20233
			65.0203	2.19597
			65.068	2.18979
			65.1158	2.18379
			65.1635	2.17796
			65.2113	2.17229
			65.259	2.16679
			65.3068	2.16145
			65.3545	2.15627
			65.4022	2.15124
			65.45	2.14635
			65.45	2.14635
			65.4977	2.14161
			65.5455	2.13701
			65.5932	2.13254
			65.641	2.12821
			65.6887	2.12401
			65.7365	2.11993
			65.7842	2.11598
			65.832	2.11214
			65.8797	2.10842
			65.9275	2.10482
			65.9752	2.10132
			66.023	2.09793
			66.0707	2.09465
			66.1185	2.09146
			66.1662	2.08838
			66.214	2.08539
			66.2617	2.08249
			66.3095	2.07968
			66.3572	2.07697
			66.4049	2.07433
			66.4527	2.07178
			66.5005	2.06931
			66.5482	2.06692
			66.596	2.06461
			66.6437	2.06237
			66.6914	2.0602
			66.7392	2.0581
			66.7869	2.05606
			66.8347	2.0541
			66.8824	2.0522
			66.9302	2.05036
			66.9779	2.04857
			67.0257	2.04685
			67.0734	2.04519
			67.1212	2.04358
			67.1689	2.04202
			67.2167	2.04051
			67.2644	2.03906
			67.3122	2.03765
			67.3599	2.03629
			67.4077	2.03498
			67.4554	2.03371
			67.5032	2.03248
			67.5509	2.03129
			67.5987	2.03015
			67.6464	2.02904
			67.6941	2.02798
			67.7419	2.02694
			67.7896	2.02595
			67.8374	2.02499
			67.8851	2.02406
			67.9329	2.02316
			67.9806	2.0223
			68.0284	2.02146
			68.0761	2.02065
			68.1239	2.01988
			68.1716	2.01913
			68.2194	2.0184
			68.2671	2.01771
			68.3149	2.01703
			68.3626	2.01638
			68.4104	2.01576
			68.4581	2.01515
			68.5059	2.01457
			68.5536	2.01401
			68.6013	2.01347
			68.6491	2.01295
			68.6968	2.01245
			68.7446	2.01196
			68.7923	2.0115
			68.8401	2.01105
			68.8878	2.01062
			68.9356	2.0102
			68.9833	2.0098
			69.0311	2.00941
			69.0788	2.00904
			69.1266	2.00868
			69.1743	2.00834
			69.2221	2.008
			69.2698	2.00768
			69.3176	2.00738
			69.3653	2.00708
			69.4131	2.0068
			69.4608	2.00652
			69.5086	2.00626
			69.5563	2.00601
			69.6041	2.00576
			69.6518	2.00553
			69.6996	2.0053
			69.7473	2.00509
			69.7951	2.00488
			69.8428	2.00468
			69.8905	2.00448
			69.9383	2.0043
			69.986	2.00412
			70.0338	2.00395
			70.0815	2.00379
			70.1293	2.00363
			70.177	2.00348
			70.2248	2.00333
			70.2725	2.00319
			70.3203	2.00306
			70.368	2.00293
			70.4158	2.00281
			70.4635	2.00269
			70.5113	2.00257
			70.559	2.00246
			70.6068	2.00236
			70.6545	2.00226
			70.7023	2.00216
			70.75	2.00207
			70.7977	2.00198
			70.8455	2.0019
			70.8932	2.00181
			70.941	2.00174
			70.9887	2.00166
			71.0365	2.00159
			71.0842	2.00152
			71.132	2.00145
			71.1797	2.00139
			71.2275	2.00133
			71.2752	2.00127
			71.323	2.00121
			71.3707	2.00116
			71.4185	2.00111
			71.4662	2.00106
			71.514	2.00101
			71.5617	2.00097
			71.6095	2.00093
			71.6572	2.00088
			71.7049	2.00084
			71.7527	2.00081
			71.8004	2.00077
			71.8482	2.00074
			71.8959	2.0007
			71.9437	2.00067
			71.9914	2.00064
			72.0392	2.00061
			72.0869	2.00058
			72.1347	2.00056
			72.1824	2.00053
			72.2302	2.00051
			72.2779	2.00048
			72.3257	2.00046
			72.3734	2.00044
			72.4212	2.00042
			72.4689	2.0004
			72.5167	2.00038
			72.5644	2.00036
			72.6122	2.00035
			72.6599	2.00033
			72.7077	2.00032
			72.7554	2.0003
			72.8032	2.00029
			72.8509	2.00027
			72.8987	2.00026
			72.9464	2.00025
			72.9941	2.00024
			73.0419	2.00023
			73.0896	2.00021
			73.1374	2.0002
			73.1851	2.00019
			73.2329	2.00019
			73.2806	2.00018
			73.3284	2.00017
			73.3761	2.00016
			73.4239	2.00015
			73.4716	2.00014
			73.5194	2.00014
			73.5671	2.00013
			73.6149	2.00012
			73.6626	2.00012
			73.7104	2.00011
			73.7581	2.00011
			73.8059	2.0001
			73.8536	2.0001
			73.9013	2.00009
			73.9491	2.00009
			73.9968	2.00008
			74.0446	2.00008
			74.0923	2.00008
			74.1401	2.00007
			74.1878	2.00007
			74.2356	2.00006
			74.2833	2.00006
			74.3311	2.00006
			74.3788	2.00006
			74.4266	2.00005
			74.4743	2.00005
			74.5221	2.00005
			74.5698	2.00005
			74.6176	2.00004
			74.6653	2.00004
			74.7131	2.00004
			74.7608	2.00004
			74.8086	2.00003
			74.8563	2.00003
			74.904	2.00003
			74.9518	2.00003
			74.9995	2.00003
			75.0473	2.00003
			75.0951	2.00003
			75.1428	2.00002
			75.1905	2.00002
			75.2383	2.00002
			75.286	2.00002
			75.3338	2.00002
			75.3815	2.00002
			75.4293	2.00002
			75.477	2.00002
			75.5248	2.00002
			75.5725	2.00001
			75.6203	2.00001
			75.668	2.00001
			75.7158	2.00001
			75.7635	2.00001
			75.8113	2.00001
			75.859	2.00001
			75.9068	2.00001
			75.9545	2.00001
			76.0023	2.00001
			76.05	2.00001
			76.0978	2.00001
			76.1455	2.00001
			76.1932	2.00001
			76.241	2.00001
			76.2887	2.00001
			76.3365	2.00001
			76.3842	2.00001
			76.432	2.00001
			76.4797	2.00001
			76.5275	2
			76.5752	2
			76.623	2
			76.6707	2
			76.7185	2
			76.7662	2
			76.814	2
			76.8617	2
			76.9095	2
			76.9572	2
			77.0049	2
			77.0527	2
			77.1004	2
			77.1482	2
			77.1959	2
			77.2437	2
			77.2914	2
			77.3392	2
			77.3869	2
			77.4347	2
			77.4824	2
			77.5302	2
			77.5779	2
			77.6257	2
			77.6734	2
			77.7212	2
			77.7689	2
			77.8167	2
			77.8644	2
			77.9122	2
			77.9599	2
			78.0077	2
			78.0554	2
			78.1031	2
			78.1509	2
			78.1987	2
			78.2464	2
			78.2941	2
			78.3419	2
			78.3896	2
			78.4374	2
			78.4851	2
			78.5329	2
			78.5806	2
			78.6284	2
			78.6761	2
			78.7239	2
			78.7716	2
			78.8194	2
			78.8671	2
			78.9149	2
			78.9626	2
			79.0104	2
			79.0581	2
			79.1059	2
			79.1536	2
			79.2014	2
			79.2491	2
			79.2969	2
			79.3446	2
			79.3923	2
			79.4401	2
			79.4878	2
			79.5356	2
			79.5833	2
			79.6311	2
			79.6788	2
			79.7266	2
			79.7743	2
			79.8221	2
			79.8698	2
			79.9176	2
			79.9653	2
			80.0131	2
			80.0608	2
			80.1086	2
			80.1563	2
			80.204	2
			80.2518	2
			80.2995	2
			80.3473	2
			80.395	2
			80.4428	2
			80.4905	2
			80.5383	2
			80.586	2
			80.6338	2
			80.6815	2
			80.7293	2
			80.777	2
			80.8248	2
			80.8725	2
			80.9203	2
			80.968	2
			81.0158	2
			81.0635	2
			81.1113	2
			81.159	2
			81.35	2

## Sheet: Fig. 2a
HER data (solid circles)				HER data (open squares)
Time/h	Amount of evolved H2/µmol	SD/µmol		Time/h	Amount of evolved H2/µmol	SD/µmol
0	0	0		0	0	0
0.5	130.924	2.94644		0.5	28.3892	2.92979
1	261.632	8.27376		1	54.937	5.60166
1.5	391.741	15.5188		1.5	80.811	8.88468
2	519.783	24.436		2	105.824	12.1688
2.5	644.583	35.7361		2.5	130.277	15.77
3	768.017	41.3848		3	153.061	19.5104
3.5	889.35	47.6746		3.5	176.45	22.6619

## Sheet: Fig. 2b
Wavelength-dependent AQY				UV–vis diffuse-reflectance spectrum
Wavelength/nm	SD of wavelength/nm	AQY/%		Wavelength/nm	Intensity/a.u.
422	21	3.04704		700	0.06506
460	13	3.01142		699	0.06529
479	13	2.5575		698	0.06548
517	13	1.84368		697	0.06566
540	13	1.44587		696	0.06583
557	13	1.11628		695	0.06601
580	13	0.53054		694	0.06621
620	13	0		693	0.06642
				692	0.06661
				691	0.06686
				690	0.06712
				689	0.06737
				688	0.06758
				687	0.0678
				686	0.068
				685	0.0682
				684	0.06838
				683	0.06856
				682	0.06875
				681	0.06892
				680	0.06914
				679	0.06935
				678	0.06954
				677	0.06974
				676	0.06992
				675	0.07016
				674	0.07038
				673	0.07062
				672	0.07088
				671	0.07111
				670	0.07138
				669	0.07169
				668	0.07196
				667	0.07226
				666	0.07253
				665	0.07283
				664	0.07315
				663	0.07349
				662	0.0738
				661	0.07412
				660	0.07448
				659	0.07485
				658	0.07527
				657	0.07565
				656	0.07601
				655	0.07649
				654	0.07695
				653	0.0774
				652	0.07785
				651	0.07834
				650	0.07884
				649	0.07935
				648	0.07987
				647	0.08047
				646	0.08105
				645	0.0817
				644	0.08241
				643	0.08317
				642	0.0839
				641	0.08469
				640	0.0855
				639	0.08635
				638	0.08726
				637	0.0882
				636	0.08922
				635	0.09026
				634	0.09138
				633	0.09255
				632	0.09379
				631	0.09508
				630	0.0964
				629	0.09792
				628	0.09945
				627	0.10106
				626	0.10281
				625	0.10467
				624	0.10666
				623	0.10868
				622	0.11086
				621	0.11316
				620	0.11565
				619	0.11819
				618	0.12089
				617	0.12379
				616	0.12687
				615	0.13015
				614	0.13359
				613	0.13723
				612	0.1411
				611	0.1452
				610	0.14954
				609	0.15404
				608	0.15887
				607	0.16403
				606	0.16936
				605	0.17504
				604	0.18097
				603	0.18732
				602	0.19384
				601	0.20065
				600	0.20842
				599	0.21606
				598	0.22411
				597	0.23264
				596	0.24152
				595	0.25097
				594	0.26077
				593	0.27109
				592	0.28185
				591	0.29307
				590	0.30482
				589	0.31723
				588	0.33013
				587	0.34367
				586	0.35783
				585	0.37247
				584	0.3878
				583	0.4038
				582	0.42038
				581	0.43759
				580	0.45564
				579	0.47448
				578	0.49409
				577	0.51426
				576	0.5353
				575	0.55707
				574	0.57986
				573	0.60319
				572	0.62751
				571	0.65267
				570	0.67865
				569	0.7054
				568	0.73303
				567	0.7616
				566	0.79104
				565	0.82128
				564	0.85231
				563	0.88435
				562	0.91707
				561	0.9504
				560	0.98445
				559	1.01916
				558	1.05454
				557	1.09049
				556	1.12722
				555	1.16458
				554	1.20256
				553	1.2409
				552	1.27926
				551	1.31856
				550	1.35788
				549	1.39784
				548	1.43785
				547	1.47847
				546	1.51969
				545	1.56076
				544	1.60235
				543	1.64372
				542	1.68545
				541	1.72739
				540	1.76884
				539	1.81032
				538	1.85174
				537	1.89284
				536	1.93396
				535	1.97464
				534	2.0155
				533	2.05602
				532	2.0962
				531	2.13664
				530	2.17617
				529	2.21544
				528	2.25414
				527	2.29252
				526	2.33016
				525	2.36765
				524	2.40423
				523	2.44051
				522	2.4765
				521	2.51205
				520	2.54931
				519	2.58356
				518	2.61725
				517	2.64987
				516	2.68279
				515	2.71452
				514	2.74537
				513	2.77573
				512	2.80539
				511	2.8345
				510	2.86332
				509	2.89102
				508	2.91854
				507	2.94508
				506	2.9707
				505	2.99557
				504	3.0199
				503	3.04342
				502	3.06584
				501	3.08765
				500	3.10908
				499	3.13022
				498	3.14993
				497	3.16931
				496	3.18835
				495	3.20692
				494	3.22536
				493	3.24255
				492	3.25982
				491	3.27708
				490	3.29305
				489	3.30848
				488	3.32312
				487	3.33684
				486	3.35052
				485	3.36409
				484	3.37751
				483	3.38966
				482	3.40221
				481	3.41429
				480	3.42588
				479	3.43744
				478	3.44807
				477	3.45845
				476	3.46843
				475	3.47909
				474	3.48768
				473	3.49647
				472	3.50422
				471	3.51229
				470	3.52003
				469	3.52818
				468	3.53517
				467	3.54223
				466	3.54993
				465	3.55674
				464	3.56322
				463	3.56938
				462	3.57543
				461	3.58058
				460	3.58612
				459	3.59078
				458	3.59615
				457	3.60069
				456	3.6048
				455	3.60888
				454	3.6133
				453	3.61736
				452	3.62105
				451	3.62306
				450	3.62612
				449	3.62816
				448	3.63101
				447	3.63187
				446	3.63327
				445	3.63536
				444	3.63771
				443	3.63983
				442	3.64139
				441	3.64339
				440	3.64652
				439	3.64661
				438	3.64652
				437	3.64695
				436	3.64734
				435	3.64769
				434	3.64729
				433	3.64771
				432	3.6489
				431	3.64868
				430	3.64851
				429	3.64834
				428	3.64763
				427	3.64764
				426	3.64604
				425	3.64389
				424	3.64215
				423	3.63918
				422	3.63664
				421	3.63422
				420	3.63593
				419	3.63447
				418	3.63176
				417	3.63069
				416	3.62954
				415	3.62915
				414	3.62647
				413	3.62422
				412	3.6222
				411	3.61994
				410	3.61783
				409	3.61536
				408	3.61328
				407	3.61271
				406	3.6103
				405	3.60716
				404	3.60439
				403	3.60214
				402	3.60065
				401	3.59669
				400	3.59393
				399	3.59202
				398	3.58918
				397	3.58676
				396	3.58245
				395	3.57977
				394	3.57608
				393	3.57257
				392	3.56857
				391	3.56518
				390	3.56234
				389	3.55871
				388	3.55371
				387	3.55078
				386	3.54619
				385	3.5413
				384	3.53576
				383	3.53158
				382	3.52602
				381	3.52067
				380	3.51487
				379	3.50908
				378	3.50271
				377	3.49734
				376	3.49219
				375	3.48721
				374	3.48322
				373	3.47873
				372	3.47418
				371	3.46791
				370	3.4593
				369	3.45575
				368	3.45054
				367	3.44411
				366	3.44128
				365	3.43667
				364	3.43327
				363	3.42885
				362	3.42365
				361	3.41958
				360	3.41595
				359	3.41191
				358	3.40627
				357	3.40206
				356	3.4
				355	3.39772
				354	3.39192
				353	3.38679
				352	3.38416
				351	3.38013
				350	3.37318
				349	3.36663
				348	3.36168
				347	3.35964
				346	3.35669
				345	3.35276
				344	3.35045
				343	3.34883
				342	3.34573
				341	3.34252
				340	3.33654
				339	3.33424
				338	3.32748
				337	3.32426
				336	3.32053
				335	3.317
				334	3.3127
				333	3.30926
				332	3.30313
				331	3.29829
				330	3.29391
				329	3.28604
				328	3.27863
				327	3.27126
				326	3.26751
				325	3.26205
				324	3.25394
				323	3.24828
				322	3.24209
				321	3.23495
				320	3.22742
				319	3.21712
				318	3.21272
				317	3.20328
				316	3.19217
				315	3.18509
				314	3.17543
				313	3.16921
				312	3.16301
				311	3.15368
				310	3.14602
				309	3.13687
				308	3.1281
				307	3.11951
				306	3.10948
				305	3.10174
				304	3.09451
				303	3.08653
				302	3.07981
				301	3.06932
				300	3.0635

## Sheet: Fig. 2c
Z-scheme OWS data (solid circles)					Z-scheme OWS data (open squares)
Time/h	Amount of evolved gases/µmol				Time/h	Amount of evolved gases/µmol
	H2	O2	N2			H2	O2	N2
0	0	0	0		0	0	0	0
0.5	8.72049	1.28256	0		0.5	1.88994	0.27052	0
1	17.7841	3.96834	0		1	4.49248	0.846	0
1.5	26.61	7.12882	0		1.5	7.03085	1.60527	0.23469
2	35.3638	10.4978	0		2	9.51026	2.36864	0.27608
2.5	44.0851	13.9085	0.87225		2.5	11.7504	3.12655	0.37261
3	52.7283	17.9591	1.18581		3	13.981	3.85659	0.36445
3	0	0	0		3	0	0	0
3.5	7.93874	2.68606	0		3.5	1.8126	0.53785	0
4	16.9965	6.35296	0		4	3.98898	1.1032	0
4.5	26.043	10.7554	0		4.5	6.14853	2.26912	0
5	35.0134	14.6525	0		5	8.29564	3.08345	0
5.5	44.0267	18.5388	0		5.5	10.43	3.95003	0
6	52.6563	22.471	0		6	12.4782	4.82792	0
6	0	0	0		6	0	0	0
6.5	7.8322	2.81972	0		6.5	2.27935	0.85292	0
7	16.8699	6.95894	0		7	4.22792	1.87325	0
7.5	26.1518	10.8039	0		7.5	6.2215	2.59151	0
8	34.9606	14.5742	0		8	8.15787	3.43115	0
8.5	43.9632	18.7747	0		8.5	10.095	4.29143	0
9	52.9526	23.0942	0		9	12.0422	5.09291	0
9	0	0	0		9	0	0	0
9.5	7.1258	2.3137	0		9.5	1.69456	0.55376	0
10	16.4299	6.34298	0		10	3.61739	1.32613	0
10.5	25.8409	10.7485	0		10.5	5.52294	2.22688	0
11	35.1569	14.9193	0		11	7.36606	3.05669	0
11.5	44.5318	19.1456	0		11.5	9.2844	3.92936	0
12	53.6354	23.316	0		12	11.042	4.5206	0
12.5	63.0262	27.2228	0		12.5	12.8811	5.53414	0
13	72.0778	31.2004	0		13	14.8041	6.35024	0
13.5	81.0157	35.2777	0		13.5	16.5159	7.09737	0
14	89.5048	39.2868	0		14	18.3514	7.91165	0
14.5	97.8128	42.867	0		14.5	20.2183	8.71409	0
15	106.747	46.7966	0		15	22.0559	9.5427	0
15.5	114.803	50.8115	0
16	123.916	54.7434	0
16.5	132.856	58.518	0
17	140.876	62.3466	0
17.5	149.625	66.2264	0
18	159.13	70.4758	0
18.5	166.875	74.0668	0
19	175.235	77.8807	0
19.5	184.751	81.6997	0
20	192.861	85.6319	0
20.5	200.486	88.6119	0
21	210.06	92.8356	0
21	0	0	0
21.5	7.69621	2.89865	0
22	16.566	6.70765	0
22.5	25.3602	10.8551	0
23	34.1728	14.6908	0
23.5	43.9129	19.1356	0
24	51.8192	22.9653	0
24.5	60.2155	26.5058	0
25	70.4271	30.6476	0
25.5	79.2719	34.6668	0
26	87.4213	38.3899	0
26.5	95.7036	42.2263	0
27	106.424	45.9284	0
27.5	114.662	49.8728	0
28	122.153	53.8016	0
28.5	129.377	57.6344	0
29	138.965	61.2208	0
29.5	146.483	65.1424	0
30	149.713	68.2986	0
30.5	156.668	70.3455	0
31	164.528	72.9753	0
31.5	172.873	77.1064	0
32	180.61	80.0035	0
32.5	188.838	84.2397	0
33	196.663	87.3874	0

## Sheet: Fig. 3a
Catalyst	RH2/µmol/h	SD/µmol/h
i	0	0
ii	30.3202	3.6257
iii	41.9957	1.65105
iv	111.699	6.18907
v	261.848	5.89289

[truncated: 6 more sheets: Fig. 3e, Fig. 3k, Fig. 4a, Fig. 4b, Fig. 4c, Fig. 4d]
